# Supplementary material for: Wolbachia reduces virus infection in a natural population of Drosophila
Source: Commun Biol. 2021 Nov 25;4:1327. doi: 10.1038/s42003-021-02838-z (PMC8617179; doi:10.1038/s42003-021-02838-z)
Supplement: Supplementary file 4 — Supplementary Data 1 [file 42003_2021_2838_MOESM4_ESM.csv]

Virus	Virus.status	Log2.counts	PCR.prevalence	PCR.prevalence.lower.CI	PCR.prevalence.upper.CI
Bloomfield virus	Known D. melanogaster virus	15.712768790654	NA	NA	NA
Brandeis virus	Known D. melanogaster virus	14.5042603688564	NA	NA	NA
Craigies Hill virus	Known D. melanogaster virus	24.219808255637	0.295	0.267562410556667	0.32400656042241
Dansoman virus	Known D. melanogaster virus	21.0556749887406	NA	NA	NA
Drosophila A virus	Known D. melanogaster virus	24.3036529093328	0.226	0.201154684673347	0.252942378976738
Drosophila associated anphevirus	Novel Drosophila virus	10.9964734887332	NA	NA	NA
Drosophila associated flavivirus 7	Novel Drosophila virus	16.5850358781195	NA	NA	NA
Drosophila associated narnavirus 1	Novel Drosophila virus	12.1440208692669	NA	NA	NA
Drosophila associated narnavirus 2	Novel Drosophila virus	11.2650289424582	NA	NA	NA
Drosophila associated narnavirus 3	Novel Drosophila virus	7.88874324889826	NA	NA	NA
Drosophila associated narnavirus 4	Novel Drosophila virus	9.75321674917896	NA	NA	NA
Drosophila associated narnavirus 5	Novel Drosophila virus	9.14974711950468	NA	NA	NA
Drosophila associated picorna-like virus	Novel Drosophila virus	14.5095276074232	NA	NA	NA
Drosophila associated totivirus 2	Novel Drosophila virus	9.87498134765377	NA	NA	NA
Drosophila associated totivirus 3	Novel Drosophila virus	9.83920378809694	NA	NA	NA
Drosophila associated totivirus 4	Novel Drosophila virus	8.89481776330794	NA	NA	NA
Drosophila associated totivirus 5	Novel Drosophila virus	8.52356195605701	NA	NA	NA
Drosophila associated tymovirus	Novel Drosophila virus	13.6239957674139	NA	NA	NA
Drosophila melanogaster sigmavirus	Known D. melanogaster virus	16.9961534722394	0.112008072653885	0.0938515889070336	0.13316092330613
Galbut (Chaq) virus	Known D. melanogaster virus	20.1072949898922	0.146123260437376	0.125641802281636	0.169297028184403
Galbut virus	Known D. melanogaster virus	22.4660196866723	0.647352647352647	0.617241941375067	0.676336709675238
Kallithea virus	Known D. melanogaster virus	13.2626821423622	0.157258064516129	0.135931246878046	0.181229136457193
Kilifi virus	Known D. melanogaster virus	17.3789806098532	NA	NA	NA
La Jolla virus	Known D. melanogaster virus	24.6712214198419	0.076	0.0611494480717024	0.0940956431240484
Linvill Road virus	Known D. melanogaster virus	12.333434915284	NA	NA	NA
Motts Mill virus	Known D. melanogaster virus	22.3449823035812	0.191478439425051	0.174005445033609	0.208951433816494
Nora virus	Known D. melanogaster virus	21.1473558686752	0.11044776119403	0.092532325272718	0.131329865209319
Thika virus	Known D. melanogaster virus	20.9321462530146	0.0463242698892246	0.0349080889936853	0.0612370482020315
Vera virus	Known D. melanogaster virus	26.3204798074057	0.720440881763527	0.691793024678751	0.747398222724746
Vesanto virus	Known D. melanogaster virus	14.7787445091587	NA	NA	NA
