# Supplementary material for: Wolbachia reduces virus infection in a natural population of Drosophila
Source: Commun Biol. 2021 Nov 25;4:1327. doi: 10.1038/s42003-021-02838-z (PMC8617179; doi:10.1038/s42003-021-02838-z)
Supplement: Supplementary file 5 — Supplementary Data 2 [file 42003_2021_2838_MOESM5_ESM.csv]

The prevalence is the posterior mean of the posterior distribution of the random effects of a glmm. The 95% credible intervals are the 95% highest posterior density of the posterior distribution of the random effects of a glmm.
	virus	wolbachia	prevalence	lower CI	upper CI	Number_flies_uninfected	Number_flies_infected
1	c.hill	No Wolbachia	0.284736923	0.223316517	0.356972347	189	94
2	c.hill	Wolbachia	0.222397634	0.186341113	0.259064311	516	201
3	chaq	No Wolbachia	0.122155987	0.08214844	0.162445748	235	52
4	chaq	Wolbachia	0.081586017	0.063207672	0.101711415	624	95
5	dav	No Wolbachia	0.184233651	0.134467977	0.235069863	213	69
6	dav	Wolbachia	0.157167347	0.128766655	0.187934187	561	157
7	galbut	No Wolbachia	0.728982748	0.658890704	0.784268914	91	194
8	galbut	Wolbachia	0.670211215	0.627027155	0.710973829	262	454
9	kallithea	No Wolbachia	0.103141381	0.068731319	0.141199461	233	44
10	kallithea	Wolbachia	0.101003313	0.080136846	0.12478793	603	112
11	la.jolla	No Wolbachia	0.047883106	0.026748344	0.071162083	258	24
12	la.jolla	Wolbachia	0.038633496	0.026658573	0.049881837	666	52
13	motts_mill	No Wolbachia	0.242767934	0.182889832	0.302679984	197	85
14	motts_mill	Wolbachia	0.090130817	0.068646164	0.11049978	612	103
15	nora	No Wolbachia	0.058328422	0.036423735	0.082838399	258	28
16	nora	Wolbachia	0.069484253	0.052400057	0.086760579	636	83
17	sigma	No Wolbachia	0.0847074	0.056019903	0.119206917	241	38
18	sigma	Wolbachia	0.059328253	0.044180313	0.075349139	639	73
19	thika	No Wolbachia	0.025525487	0.01123029	0.039875404	262	16
20	thika	Wolbachia	0.02040235	0.012178298	0.028408987	685	30
21	vera	No Wolbachia	0.872290809	0.830485579	0.912968509	51	231
22	vera	Wolbachia	0.731115052	0.691840481	0.770456688	228	488
