# Supplementary material for: Wolbachia reduces virus infection in a natural population of Drosophila
Source: Commun Biol. 2021 Nov 25;4:1327. doi: 10.1038/s42003-021-02838-z (PMC8617179; doi:10.1038/s42003-021-02838-z)
Supplement: Supplementary file 6 — Supplementary Data 3 [file 42003_2021_2838_MOESM6_ESM.csv]

The risk ratio is calculated by dividing the prevalence of the virus in Wolbachia-infected flies by the prevalence in Wolbachia-free flies
Parameters were estimates from the random effects of a general linear mixed model. The risk ratio is the posterior mean, and the credible intervals the 95% highest posterior density interval.
	virus	risk ratio	lowCI	upCI
wolbachiaw-.virus.nora	nora	0.852590921	0.472024176	1.258723351
wolbachiaw-.virus.kallithea	kallithea	1.035291939	0.577070479	1.415838226
wolbachiaw-.virus.galbut	galbut	1.088808189	0.976807696	1.204574018
wolbachiaw-.virus.dav	dav	1.182719134	0.843559809	1.616351761
wolbachiaw-.virus.vera	vera	1.194071131	1.109529814	1.282444388
wolbachiaw-.virus.la.jolla	la.jolla	1.271757601	0.618679825	1.987291542
wolbachiaw-.virus.c.hill	c.hill	1.289341616	0.888383614	1.645387958
wolbachiaw-.virus.thika	thika	1.311506565	0.500789796	2.288939336
wolbachiaw-.virus.sigma	sigma	1.455563139	0.856778009	2.159558238
wolbachiaw-.virus.chaq	chaq	1.521365982	0.938104064	2.174596651
wolbachiaw-.virus.motts_mill	motts_mill	2.734272698	1.80508589	3.702847092
