# Supplementary material for: Wolbachia reduces virus infection in a natural population of Drosophila
Source: Commun Biol. 2021 Nov 25;4:1327. doi: 10.1038/s42003-021-02838-z (PMC8617179; doi:10.1038/s42003-021-02838-z)
Supplement: Supplementary file 7 — Supplementary Data 4 [file 42003_2021_2838_MOESM7_ESM.csv]

log2 relative viral load (delta ct). Each row is a different fly.
Sample_ID	Craigie's Hill	DAV	La Jolla	Nora	Galbut (Chaq)	Galbut	Kallithea	Motts Mill (PCR1)	D. melanogaster sigma	Thika	Vera (PCR1)	Motts Mill (PCR2)	Vera (PCR2)	wolb
1	8.105471787	3.929390551	uninfected	uninfected	9.269046348	6.796927554	uninfected	uninfected	uninfected	uninfected	3.543330501	uninfected	2.681047979	w+
2	uninfected	uninfected	uninfected	uninfected	uninfected	uninfected	uninfected	uninfected	uninfected	uninfected	uninfected	uninfected	uninfected	w+
3	uninfected	uninfected	uninfected	uninfected	uninfected	4.803854469	3.055405	uninfected	uninfected	uninfected	uninfected	uninfected	uninfected	w+
4	uninfected	3.436769971	uninfected	uninfected	uninfected	uninfected	2.776037565	uninfected	uninfected	uninfected	-1.468244239	uninfected	-0.212757531	w+
5	9.845226272	uninfected	uninfected	uninfected	uninfected	6.336682039	uninfected	uninfected	uninfected	uninfected	5.182530716	uninfected	4.784770544	w+
6	8.867863257	3.351782021	uninfected	uninfected	uninfected	uninfected	uninfected	uninfected	uninfected	uninfected	5.893471071	uninfected	6.377644119	w+
7	uninfected	3.910475641	uninfected	uninfected	uninfected	5.698012644	uninfected	uninfected	uninfected	uninfected	2.561289141	uninfected	2.670254289	w-
8	uninfected	uninfected	uninfected	uninfected	uninfected	uninfected	uninfected	uninfected	uninfected	uninfected	uninfected	uninfected	uninfected	w-
9	9.513888722	uninfected	uninfected	uninfected	uninfected	6.405344489	uninfected	10.66922053	uninfected	uninfected	4.228529286	8.789405895	4.528606944	w-
10	8.839443952	uninfected	uninfected	8.120458475	uninfected	6.830899719	uninfected	uninfected	uninfected	uninfected	3.643187836	uninfected	4.220297394	w+
11	9.170225697	6.314144461	uninfected	3.96580684	uninfected	uninfected	3.312044485	uninfected	uninfected	uninfected	4.083751991	uninfected	4.278589779	w+
12	uninfected	uninfected	uninfected	uninfected	uninfected	uninfected	4.1420816	uninfected	uninfected	uninfected	0.446347546	uninfected	1.488844454	w+
13	uninfected	uninfected	uninfected	uninfected	uninfected	6.116405209	uninfected	uninfected	uninfected	uninfected	-0.372409504	uninfected	0.055757104	w+
14	uninfected	7.781251126	14.68956434	uninfected	uninfected	6.088788129	uninfected	9.75266417	uninfected	uninfected	2.977805446	7.606398655	3.039784004	w+
15	7.870657142	uninfected	6.720686559	uninfected	uninfected	6.162112909	uninfected	10.72598895	uninfected	uninfected	6.069719626	8.448736265	6.1636129	w+
16	10.15421274	6.608131506	5.110527629	uninfected	8.317787303	5.845668509	4.57896839	10.60954455	uninfected	uninfected	5.180704426	8.002626485	4.715241014	w-
17	8.562307917	uninfected	uninfected	uninfected	uninfected	uninfected	uninfected	uninfected	uninfected	uninfected	3.822702721	uninfected	3.198197899	w+
18	8.271886237	uninfected	uninfected	uninfected	uninfected	4.263342004	uninfected	11.22721804	uninfected	uninfected	uninfected	8.5585614	uninfected	w+
19	uninfected	uninfected	uninfected	uninfected	uninfected	uninfected	uninfected	uninfected	uninfected	uninfected	uninfected	uninfected	uninfected	w+
20	uninfected	uninfected	uninfected	uninfected	uninfected	5.542854599	uninfected	uninfected	uninfected	uninfected	uninfected	uninfected	uninfected	w+
21	8.511712247	6.645631011	uninfected	uninfected	uninfected	5.803168014	8.149178845	10.36704405	uninfected	uninfected	5.314620331	8.85948474	5.199451979	w+
22	uninfected	uninfected	uninfected	uninfected	uninfected	uninfected	uninfected	uninfected	uninfected	uninfected	-1.182956384	uninfected	0.642727434	w+
23	uninfected	4.156599641	5.700429554	uninfected	uninfected	uninfected	uninfected	uninfected	uninfected	uninfected	-1.441858939	uninfected	-0.777345121	w+
24	uninfected	uninfected	9.586008674	uninfected	uninfected	-1.662359706	5.846391065	uninfected	uninfected	uninfected	uninfected	uninfected	uninfected	w+
25	uninfected	5.877708691	uninfected	uninfected	uninfected	4.805245694	uninfected	uninfected	uninfected	uninfected	-0.516774819	uninfected	-0.943208161	w+
26	5.809684737	uninfected	uninfected	3.19378364	uninfected	4.101140504	uninfected	uninfected	uninfected	uninfected	4.300200771	uninfected	3.638454969	w+
27	7.895494442	uninfected	uninfected	uninfected	uninfected	3.686950209	uninfected	10.15082625	uninfected	uninfected	2.980113336	6.966000625	4.195195724	w+
28	uninfected	uninfected	12.31265414	uninfected	uninfected	uninfected	uninfected	uninfected	uninfected	uninfected	uninfected	uninfected	uninfected	w+
29	6.632212242	7.176131006	uninfected	uninfected	uninfected	uninfected	10.24813496	9.58754405	11.55846829	uninfected	3.142721486	7.218366695	3.562752304	w-
30	7.310037597	uninfected	uninfected	uninfected	uninfected	uninfected	uninfected	10.8653694	uninfected	uninfected	2.814395261	8.12700946	2.687202989	w+
31	uninfected	uninfected	uninfected	uninfected	uninfected	uninfected	uninfected	uninfected	uninfected	uninfected	uninfected	uninfected	uninfected	w-
32	uninfected	8.448054031	11.4490782	uninfected	uninfected	5.885591034	7.734933235	uninfected	uninfected	3.848328078	3.070456811	uninfected	2.285679399	w+
33	uninfected	6.240911506	uninfected	uninfected	uninfected	uninfected	6.31577335	uninfected	uninfected	uninfected	2.969122246	uninfected	2.994327123	w+
34	uninfected	uninfected	uninfected	uninfected	8.472959463	5.600840669	uninfected	uninfected	uninfected	uninfected	0.194335296	uninfected	0.826921994	w+
35	8.161964972	uninfected	uninfected	uninfected	uninfected	uninfected	uninfected	uninfected	uninfected	uninfected	4.483551336	uninfected	5.326901964	w+
36	uninfected	uninfected	uninfected	uninfected	uninfected	4.452661804	uninfected	6.716537845	uninfected	uninfected	uninfected	3.89940746	uninfected	w+
37	uninfected	uninfected	uninfected	uninfected	uninfected	uninfected	uninfected	uninfected	uninfected	uninfected	uninfected	uninfected	uninfected	w+
38	uninfected	uninfected	uninfected	uninfected	uninfected	uninfected	uninfected	uninfected	uninfected	uninfected	1.792310071	uninfected	2.536398469	w-
39	uninfected	uninfected	uninfected	5.43346297	uninfected	uninfected	uninfected	uninfected	uninfected	uninfected	uninfected	uninfected	uninfected	w-
40	8.599332602	6.743251366	uninfected	uninfected	uninfected	uninfected	4.10653721	uninfected	uninfected	uninfected	3.398626636	uninfected	3.504603914	w+
41	uninfected	3.007127596	uninfected	uninfected	uninfected	3.774664599	3.08244835	uninfected	uninfected	uninfected	1.443534206	uninfected	0.655289234	w+
42	uninfected	uninfected	uninfected	7.049403065	uninfected	uninfected	uninfected	uninfected	uninfected	uninfected	3.092982606	uninfected	3.572198444	w+
43	uninfected	5.456960166	5.276369689	uninfected	uninfected	3.334497169	4.80871425	uninfected	uninfected	uninfected	0.432815856	uninfected	0.783143574	w+
44	uninfected	uninfected	uninfected	uninfected	uninfected	3.591604334	uninfected	4.755480375	uninfected	uninfected	uninfected	uninfected	uninfected	w+
45	uninfected	7.842303491	uninfected	uninfected	uninfected	6.559840494	uninfected	uninfected	uninfected	uninfected	4.802494361	uninfected	5.310095369	w+
46	uninfected	uninfected	uninfected	uninfected	uninfected	6.676739029	uninfected	uninfected	uninfected	uninfected	0.729934046	uninfected	2.214555314	w+
47	6.944017202	uninfected	uninfected	uninfected	uninfected	4.235472969	uninfected	9.89934901	uninfected	uninfected	2.957697226	7.317497325	2.690750654	w+
48	uninfected	uninfected	uninfected	uninfected	uninfected	1.151546579	uninfected	uninfected	uninfected	uninfected	uninfected	uninfected	-2.981871076	w+
49	7.267667562	uninfected	uninfected	uninfected	uninfected	4.959123329	uninfected	10.02299937	uninfected	uninfected	1.889227226	6.904390405	1.519637644	w+
50	uninfected	uninfected	uninfected	uninfected	uninfected	uninfected	uninfected	uninfected	uninfected	uninfected	uninfected	uninfected	uninfected	w+
51	uninfected	uninfected	uninfected	uninfected	uninfected	5.318168359	uninfected	uninfected	uninfected	uninfected	0.524059606	uninfected	2.917250214	w-
52	6.672661002	uninfected	uninfected	uninfected	uninfected	uninfected	uninfected	uninfected	uninfected	uninfected	3.001133276	uninfected	2.748200954	w-
53	3.733570082	uninfected	uninfected	3.823156235	uninfected	uninfected	uninfected	7.88890189	uninfected	uninfected	-0.587494544	4.877791475	-1.715505066	w-
54	uninfected	uninfected	uninfected	uninfected	uninfected	uninfected	uninfected	uninfected	uninfected	uninfected	uninfected	uninfected	uninfected	w-
55	7.297721087	uninfected	uninfected	uninfected	uninfected	5.189176854	uninfected	9.753052895	uninfected	uninfected	4.531087231	7.10556133	4.496095239	w+
56	uninfected	uninfected	uninfected	uninfected	12.73969454	9.267575744	uninfected	uninfected	uninfected	uninfected	2.479489631	uninfected	3.779550129	w+
57	7.797950866	uninfected	uninfected	uninfected	uninfected	4.389406633	uninfected	uninfected	10.59222563	uninfected	1.734952421	uninfected	2.002804478	w-
58	uninfected	uninfected	uninfected	uninfected	uninfected	uninfected	uninfected	uninfected	uninfected	uninfected	uninfected	uninfected	uninfected	w+
59	uninfected	uninfected	uninfected	uninfected	uninfected	uninfected	uninfected	uninfected	uninfected	uninfected	uninfected	uninfected	uninfected	w+
60	uninfected	uninfected	uninfected	5.789870279	uninfected	-1.951735257	uninfected	uninfected	uninfected	6.104109397	uninfected	uninfected	uninfected	w-
61	4.004282886	uninfected	uninfected	uninfected	8.567857447	4.095738653	uninfected	uninfected	6.145471182	uninfected	1.709985231	3.827300289	0.110159598	w-
62	5.394985326	uninfected	uninfected	8.008929269	uninfected	uninfected	uninfected	11.05031713	uninfected	uninfected	2.523341631	7.831683379	1.611035068	w-
63	6.939071396	uninfected	uninfected	uninfected	6.102645957	3.430527163	uninfected	9.594403204	uninfected	uninfected	4.664006681	8.363446449	4.518451408	w+
64	uninfected	uninfected	uninfected	uninfected	uninfected	uninfected	uninfected	uninfected	uninfected	uninfected	3.574737051	uninfected	4.179483135	w-
65	uninfected	3.643638861	uninfected	uninfected	5.193294658	4.221175864	4.774557455	uninfected	uninfected	uninfected	-2.844772029	5.54068	uninfected	w+
66	uninfected	6.861311591	uninfected	uninfected	uninfected	uninfected	3.998308525	uninfected	uninfected	uninfected	uninfected	uninfected	uninfected	w+
67	uninfected	uninfected	uninfected	uninfected	8.083358903	uninfected	uninfected	uninfected	uninfected	uninfected	1.974027946	uninfected	2.110274854	w+
68	uninfected	7.124206646	uninfected	uninfected	uninfected	4.161743649	4.57148777	7.82561969	uninfected	uninfected	1.799881296	6.145002445	2.969003264	w-
69	5.626552187	uninfected	uninfected	uninfected	uninfected	5.518007954	uninfected	9.481883995	10.95618481	uninfected	2.198743181	6.49920566	1.982760969	w+
70	uninfected	uninfected	uninfected	uninfected	uninfected	4.720842654	uninfected	uninfected	uninfected	uninfected	4.058589291	uninfected	3.643134649	w+
71	uninfected	uninfected	uninfected	uninfected	uninfected	uninfected	uninfected	uninfected	uninfected	uninfected	uninfected	uninfected	uninfected	w+
72	uninfected	uninfected	uninfected	uninfected	uninfected	4.123794274	uninfected	uninfected	uninfected	uninfected	1.915136651	uninfected	1.459591449	w+
73	uninfected	uninfected	uninfected	uninfected	uninfected	4.39840725	uninfected	uninfected	uninfected	uninfected	0.541542687	uninfected	1.262327586	w+
74	uninfected	uninfected	uninfected	uninfected	uninfected	3.336206445	uninfected	uninfected	uninfected	uninfected	uninfected	uninfected	uninfected	w+
75	uninfected	9.729226933	12.60761757	uninfected	9.912316472	5.272524805	8.84209892	uninfected	uninfected	uninfected	0.230257942	uninfected	2.110254961	w+
76	uninfected	uninfected	uninfected	uninfected	uninfected	uninfected	uninfected	uninfected	uninfected	8.630660094	3.783918232	uninfected	4.601611701	w+
77	uninfected	5.045925343	uninfected	uninfected	uninfected	3.979223215	3.25090724	uninfected	uninfected	uninfected	4.516130012	uninfected	3.220086381	w+
78	uninfected	uninfected	uninfected	uninfected	uninfected	3.214836925	uninfected	uninfected	uninfected	uninfected	3.791780882	uninfected	3.723421261	w-
79	uninfected	uninfected	uninfected	uninfected	uninfected	2.91730532	uninfected	7.447532593	uninfected	uninfected	4.058315967	3.71338965	3.228071666	w-
80	uninfected	uninfected	uninfected	uninfected	uninfected	5.781805095	uninfected	uninfected	uninfected	uninfected	3.963240852	uninfected	4.504878031	w-
81	uninfected	uninfected	uninfected	uninfected	uninfected	uninfected	uninfected	uninfected	uninfected	uninfected	uninfected	uninfected	uninfected	w+
82	uninfected	uninfected	uninfected	uninfected	uninfected	4.14134321	uninfected	uninfected	uninfected	uninfected	uninfected	uninfected	uninfected	w-
83	uninfected	uninfected	uninfected	4.227177884	uninfected	3.65953883	uninfected	uninfected	uninfected	uninfected	4.742544337	uninfected	4.318021696	w+
84	uninfected	uninfected	uninfected	uninfected	uninfected	4.231905795	uninfected	uninfected	uninfected	uninfected	4.065769232	uninfected	2.799627101	w+
85	uninfected	4.216288183	uninfected	uninfected	uninfected	3.179586055	uninfected	uninfected	uninfected	uninfected	2.697305312	uninfected	4.100489961	w+
86	uninfected	uninfected	uninfected	uninfected	uninfected	-1.80364399	uninfected	uninfected	uninfected	uninfected	0.143510997	uninfected	-0.426866594	w-
87	uninfected	uninfected	uninfected	uninfected	uninfected	4.12936146	uninfected	uninfected	uninfected	uninfected	uninfected	uninfected	uninfected	w-
88	uninfected	uninfected	7.599912345	uninfected	uninfected	3.713184025	uninfected	uninfected	uninfected	uninfected	2.357130472	uninfected	3.459192451	w+
89	uninfected	uninfected	uninfected	uninfected	uninfected	5.772702385	uninfected	uninfected	uninfected	uninfected	uninfected	uninfected	uninfected	w+
90	9.988635662	3.158671123	uninfected	7.901522189	uninfected	uninfected	uninfected	uninfected	uninfected	uninfected	4.509124212	uninfected	2.933812311	w+
91	uninfected	uninfected	uninfected	uninfected	10.00794437	5.568152705	uninfected	uninfected	12.37522849	uninfected	2.943150782	uninfected	3.916834851	w+
92	uninfected	5.640341563	uninfected	uninfected	uninfected	3.703639435	3.97820699	uninfected	uninfected	uninfected	0.608345612	uninfected	0.623394351	w+
93	uninfected	uninfected	uninfected	uninfected	uninfected	0.57249962	uninfected	uninfected	uninfected	uninfected	uninfected	uninfected	uninfected	w+
94	9.931379267	4.731414728	uninfected	uninfected	uninfected	3.9447126	uninfected	13.67493987	uninfected	uninfected	5.997163147	9.2334689	6.119467826	w-
95	uninfected	uninfected	uninfected	uninfected	uninfected	0.08659112	uninfected	uninfected	uninfected	uninfected	uninfected	uninfected	uninfected	w+
96	uninfected	uninfected	uninfected	uninfected	uninfected	2.50963153	uninfected	6.839858803	uninfected	uninfected	2.989314057	3.35488655	3.508715366	w+
97	10.53828367	uninfected	uninfected	uninfected	uninfected	uninfected	uninfected	uninfected	uninfected	uninfected	7.112997762	uninfected	7.936556321	w-
98	2.711922377	uninfected	uninfected	uninfected	uninfected	5.02525571	uninfected	7.055482983	uninfected	uninfected	2.773294937	3.93764787	3.271963366	w+
99	10.32143464	10.1714701	11.74772176	uninfected	uninfected	uninfected	10.26464711	uninfected	uninfected	uninfected	8.176963662	uninfected	7.653610801	w+
100	9.813293142	uninfected	uninfected	uninfected	uninfected	uninfected	uninfected	uninfected	uninfected	uninfected	6.371262232	uninfected	5.908411421	w+
101	uninfected	uninfected	uninfected	uninfected	uninfected	4.70413607	uninfected	uninfected	uninfected	uninfected	4.737949147	uninfected	5.059844506	w+
102	uninfected	3.036807468	uninfected	9.983205934	uninfected	uninfected	uninfected	uninfected	uninfected	10.72770427	2.263843577	uninfected	2.925233636	w+
103	uninfected	uninfected	uninfected	uninfected	uninfected	uninfected	uninfected	uninfected	uninfected	uninfected	uninfected	uninfected	-1.866113644	w+
104	8.785886862	uninfected	uninfected	uninfected	9.439011862	2.099220195	uninfected	12.32944747	uninfected	uninfected	4.517571542	8.278840675	4.124667021	w+
105	uninfected	uninfected	uninfected	uninfected	uninfected	4.7717225	3.458367385	uninfected	uninfected	uninfected	3.946851037	uninfected	3.137608556	w-
106	uninfected	uninfected	uninfected	uninfected	uninfected	-1.141368325	uninfected	uninfected	uninfected	uninfected	1.024493932	uninfected	1.952844141	w+
107	10.787676	uninfected	uninfected	uninfected	uninfected	4.30100933	uninfected	uninfected	uninfected	uninfected	5.201666967	uninfected	4.921982666	w+
108	uninfected	uninfected	uninfected	uninfected	uninfected	4.94419812	uninfected	uninfected	11.76431407	uninfected	4.946261477	uninfected	3.686119866	w-
109	6.011871212	uninfected	uninfected	uninfected	9.264996212	4.625204545	9.65822738	9.255431818	uninfected	uninfected	5.909358662	7.471029475	5.007750901	w-
110	uninfected	uninfected	uninfected	uninfected	4.526903782	4.087112115	uninfected	uninfected	uninfected	uninfected	uninfected	uninfected	uninfected	w+
111	9.019740717	2.649776178	uninfected	uninfected	uninfected	3.33307405	uninfected	uninfected	uninfected	uninfected	3.687365187	uninfected	4.396007906	w-
112	uninfected	7.982572873	10.59532748	uninfected	9.405662412	4.365870745	4.79103721	uninfected	uninfected	uninfected	4.890076512	uninfected	4.892349831	w-
113	9.621896397	uninfected	uninfected	uninfected	uninfected	uninfected	uninfected	uninfected	uninfected	uninfected	6.404123147	uninfected	5.918625436	w+
114	11.10480536	9.424840818	uninfected	uninfected	uninfected	4.31813869	uninfected	12.24836596	uninfected	uninfected	5.666638737	7.96365158	5.257077336	w-
115	uninfected	uninfected	uninfected	uninfected	uninfected	-1.82264288	uninfected	uninfected	uninfected	uninfected	uninfected	uninfected	uninfected	w+
116	uninfected	3.636273913	uninfected	uninfected	uninfected	1.399571785	uninfected	uninfected	uninfected	uninfected	2.047181102	uninfected	2.172980041	w+
117	uninfected	uninfected	uninfected	uninfected	uninfected	uninfected	uninfected	uninfected	uninfected	uninfected	uninfected	uninfected	uninfected	w+
118	uninfected	uninfected	uninfected	uninfected	uninfected	-0.755498345	uninfected	uninfected	uninfected	uninfected	uninfected	uninfected	uninfected	w+
119	uninfected	uninfected	uninfected	uninfected	uninfected	4.040263225	uninfected	uninfected	uninfected	uninfected	1.534635392	uninfected	2.910970291	w+
120	uninfected	4.111679503	uninfected	uninfected	uninfected	uninfected	2.82133944	uninfected	uninfected	uninfected	uninfected	uninfected	uninfected	w+
121	uninfected	uninfected	uninfected	uninfected	4.615282087	6.47549042	uninfected	uninfected	uninfected	uninfected	6.688755637	uninfected	6.522119876	w+
122	10.62441581	uninfected	uninfected	uninfected	uninfected	uninfected	uninfected	uninfected	uninfected	uninfected	7.527997807	uninfected	6.949107716	w+
123	uninfected	uninfected	13.4048071	uninfected	uninfected	4.82505472	11.31624749	uninfected	uninfected	uninfected	6.178727877	uninfected	5.862620836	w-
124	uninfected	uninfected	uninfected	uninfected	uninfected	3.33559296	uninfected	uninfected	uninfected	uninfected	uninfected	uninfected	uninfected	w+
125	9.695282407	uninfected	uninfected	uninfected	uninfected	5.30861574	uninfected	uninfected	11.78021218	7.493343959	5.409583517	uninfected	4.620886986	w-
126	9.683052447	7.203087908	7.49329972	uninfected	3.836177447	4.59638578	uninfected	uninfected	uninfected	uninfected	6.978180887	uninfected	7.325243706	w-
127	uninfected	uninfected	uninfected	uninfected	uninfected	-1.39937757	uninfected	uninfected	uninfected	uninfected	uninfected	uninfected	uninfected	w+
128	9.016377257	2.586412718	uninfected	7.333800604	uninfected	uninfected	uninfected	uninfected	uninfected	9.462942489	3.816217607	uninfected	4.338031716	w+
129	9.240246402	uninfected	uninfected	uninfected	uninfected	uninfected	uninfected	11.28380701	uninfected	uninfected	6.126230252	7.184979005	7.159176591	w-
130	uninfected	uninfected	uninfected	7.836584334	uninfected	uninfected	7.636905595	uninfected	uninfected	uninfected	uninfected	uninfected	uninfected	w+
131	uninfected	5.935318768	uninfected	uninfected	uninfected	4.62861664	uninfected	11.45884391	uninfected	uninfected	uninfected	8.18025326	uninfected	w+
132	uninfected	4.429201488	4.52639862	uninfected	uninfected	uninfected	uninfected	uninfected	uninfected	uninfected	uninfected	uninfected	uninfected	w-
133	uninfected	4.968488903	5.079973605	uninfected	uninfected	4.351786775	2.60603801	uninfected	uninfected	uninfected	4.239867362	uninfected	6.751108071	w+
134	9.228581142	uninfected	uninfected	uninfected	9.581706142	3.341914475	uninfected	uninfected	uninfected	uninfected	4.015848252	uninfected	3.475728841	w-
135	uninfected	uninfected	uninfected	uninfected	uninfected	uninfected	uninfected	uninfected	uninfected	uninfected	3.215563867	uninfected	3.376313056	w+
136	uninfected	uninfected	uninfected	uninfected	uninfected	uninfected	uninfected	uninfected	uninfected	uninfected	uninfected	uninfected	uninfected	w+
137	uninfected	uninfected	uninfected	uninfected	uninfected	0.473151165	uninfected	uninfected	uninfected	5.369340254	uninfected	uninfected	uninfected	w+
138	uninfected	5.948583468	uninfected	uninfected	uninfected	4.24188134	uninfected	uninfected	uninfected	uninfected	uninfected	uninfected	-2.378962424	w+
139	uninfected	uninfected	uninfected	uninfected	uninfected	3.98427441	uninfected	uninfected	uninfected	uninfected	uninfected	uninfected	uninfected	w+
140	9.918743342	uninfected	uninfected	uninfected	uninfected	uninfected	uninfected	uninfected	uninfected	uninfected	5.133315672	uninfected	4.830680241	w+
141	uninfected	5.384464083	uninfected	uninfected	uninfected	3.247761955	uninfected	uninfected	uninfected	uninfected	3.467767742	uninfected	2.703758021	w+
142	9.524742087	uninfected	uninfected	uninfected	8.377867087	uninfected	uninfected	uninfected	uninfected	uninfected	3.051971587	uninfected	2.706762226	w+
143	uninfected	uninfected	uninfected	uninfected	uninfected	-0.83498664	uninfected	uninfected	uninfected	uninfected	uninfected	uninfected	uninfected	w+
144	uninfected	uninfected	uninfected	uninfected	8.385942737	3.54615107	uninfected	uninfected	uninfected	9.288393859	3.350461667	uninfected	2.251042786	w-
145	uninfected	uninfected	uninfected	uninfected	uninfected	uninfected	uninfected	uninfected	12.17904735	uninfected	5.501562542	uninfected	4.318636121	w+
146	9.831432452	9.861467913	uninfected	uninfected	uninfected	3.844765785	4.44432914	12.87499306	uninfected	uninfected	5.468024362	9.181106235	5.264204841	w+
147	uninfected	uninfected	uninfected	uninfected	uninfected	3.90157246	uninfected	uninfected	uninfected	uninfected	5.164151407	uninfected	4.788929916	w+
148	uninfected	uninfected	uninfected	uninfected	uninfected	uninfected	uninfected	uninfected	uninfected	uninfected	uninfected	uninfected	uninfected	w+
149	uninfected	9.666382738	uninfected	uninfected	uninfected	uninfected	uninfected	uninfected	uninfected	uninfected	4.750968207	uninfected	3.998127926	w-
150	uninfected	uninfected	uninfected	uninfected	uninfected	4.798836175	uninfected	uninfected	uninfected	uninfected	uninfected	uninfected	uninfected	w+
151	uninfected	uninfected	uninfected	uninfected	uninfected	uninfected	uninfected	uninfected	uninfected	uninfected	uninfected	uninfected	uninfected	w+
152	uninfected	uninfected	uninfected	uninfected	uninfected	uninfected	uninfected	uninfected	uninfected	uninfected	uninfected	uninfected	uninfected	w-
153	uninfected	uninfected	uninfected	uninfected	uninfected	4.101145465	uninfected	uninfected	uninfected	uninfected	0.686510742	uninfected	1.246662561	w-
154	11.12257119	uninfected	uninfected	9.944689664	uninfected	uninfected	uninfected	uninfected	uninfected	uninfected	5.331655317	uninfected	6.018737366	w+
155	uninfected	uninfected	uninfected	5.862784604	uninfected	4.13904127	uninfected	uninfected	uninfected	9.778775509	uninfected	uninfected	uninfected	w+
156	11.39492	uninfected	uninfected	uninfected	uninfected	uninfected	uninfected	13.33848061	uninfected	uninfected	6.123574672	8.983070345	5.866185361	w+
157	uninfected	uninfected	uninfected	uninfected	uninfected	3.731314525	uninfected	uninfected	uninfected	uninfected	uninfected	uninfected	uninfected	w-
158	2.370715427	uninfected	uninfected	uninfected	uninfected	-0.41595124	uninfected	uninfected	uninfected	uninfected	uninfected	uninfected	-2.783773764	w+
159	uninfected	uninfected	uninfected	uninfected	uninfected	uninfected	uninfected	uninfected	uninfected	uninfected	uninfected	uninfected	uninfected	w+
160	uninfected	uninfected	uninfected	uninfected	7.838086132	3.398294465	uninfected	uninfected	uninfected	uninfected	2.443206022	uninfected	1.743317551	w-
161	uninfected	3.174957703	uninfected	7.560449418	uninfected	uninfected	uninfected	uninfected	uninfected	uninfected	3.528600264	uninfected	3.632917618	w+
162	7.275996442	uninfected	uninfected	uninfected	uninfected	uninfected	uninfected	uninfected	uninfected	uninfected	3.128825714	uninfected	4.159777858	w+
163	uninfected	uninfected	uninfected	5.367403813	uninfected	5.001768525	uninfected	uninfected	uninfected	uninfected	4.299334099	uninfected	4.943524573	w+
164	uninfected	uninfected	uninfected	uninfected	uninfected	3.515757975	uninfected	uninfected	uninfected	uninfected	-1.011580891	uninfected	0.731665823	w+
165	uninfected	uninfected	uninfected	7.241802988	uninfected	3.95267871	uninfected	uninfected	uninfected	4.738498197	uninfected	uninfected	uninfected	w+
166	7.182951207	3.704003838	uninfected	uninfected	uninfected	3.379442435	4.543926872	uninfected	uninfected	uninfected	2.506440689	uninfected	3.713286613	w-
167	uninfected	uninfected	uninfected	uninfected	uninfected	uninfected	uninfected	uninfected	uninfected	uninfected	uninfected	uninfected	uninfected	w+
168	5.096758507	uninfected	uninfected	uninfected	uninfected	5.093249735	uninfected	uninfected	uninfected	uninfected	2.540713839	uninfected	3.169558743	w+
169	9.300738275	6.896303785	7.006194063	uninfected	uninfected	uninfected	3.427731386	uninfected	uninfected	uninfected	5.372081847	uninfected	5.915583674	w-
170	uninfected	uninfected	uninfected	6.084841701	uninfected	4.485245464	uninfected	uninfected	uninfected	uninfected	uninfected	uninfected	uninfected	w+
171	uninfected	uninfected	uninfected	uninfected	uninfected	uninfected	uninfected	6.166148134	uninfected	uninfected	2.231643762	3.286568948	2.622008379	w-
172	8.17002767	uninfected	uninfected	uninfected	9.307078109	4.084316584	10.38166128	10.33431658	uninfected	uninfected	7.356447312	7.709678958	7.658971849	w+
173	8.611717925	uninfected	uninfected	uninfected	uninfected	3.926006839	uninfected	uninfected	uninfected	uninfected	4.324290367	uninfected	4.071055474	w+
174	uninfected	uninfected	uninfected	uninfected	uninfected	4.342948864	uninfected	uninfected	uninfected	uninfected	6.478788472	uninfected	5.961175979	w-
175	uninfected	7.06104335	uninfected	uninfected	uninfected	4.519766754	uninfected	uninfected	uninfected	uninfected	7.509520622	uninfected	8.197265679	w+
176	9.96046594	uninfected	uninfected	uninfected	uninfected	4.974754854	uninfected	13.52475485	uninfected	uninfected	5.775942892	10.54896672	6.839673099	w-
177	uninfected	uninfected	uninfected	uninfected	uninfected	-0.034858756	uninfected	uninfected	uninfected	uninfected	uninfected	uninfected	uninfected	w+
178	uninfected	10.05125552	uninfected	6.865865676	uninfected	uninfected	3.312429296	uninfected	uninfected	6.51741711	6.123277757	uninfected	7.281315864	w+
179	uninfected	uninfected	uninfected	uninfected	uninfected	4.264465854	uninfected	uninfected	uninfected	uninfected	3.218996142	uninfected	3.923174919	w-
180	uninfected	uninfected	uninfected	uninfected	4.092137279	4.269375754	uninfected	uninfected	uninfected	uninfected	3.822300052	uninfected	5.334879939	w-
181	11.96081441	uninfected	uninfected	uninfected	uninfected	4.775103324	uninfected	uninfected	uninfected	uninfected	10.25139817	uninfected	9.694294979	w-
182	10.09789327	uninfected	uninfected	9.078729601	9.034943709	4.212182184	uninfected	12.76218218	uninfected	uninfected	5.314936722	10.08160241	5.534711899	w-
183	uninfected	uninfected	uninfected	uninfected	uninfected	uninfected	uninfected	uninfected	uninfected	6.35352341	uninfected	uninfected	uninfected	w+
184	10.2106355	uninfected	uninfected	uninfected	uninfected	uninfected	uninfected	11.87492441	uninfected	uninfected	7.999239054	9.508714988	8.191859299	w+
185	uninfected	6.223071205	4.357138583	uninfected	uninfected	-0.488205391	uninfected	uninfected	uninfected	uninfected	uninfected	uninfected	uninfected	w+
186	uninfected	2.6175661	uninfected	uninfected	uninfected	3.876289504	uninfected	uninfected	uninfected	uninfected	uninfected	uninfected	uninfected	w+
187	uninfected	uninfected	uninfected	uninfected	uninfected	-1.170237596	uninfected	uninfected	uninfected	uninfected	uninfected	uninfected	uninfected	w+
188	11.13369631	uninfected	uninfected	uninfected	uninfected	uninfected	uninfected	13.19798522	11.95804535	uninfected	7.376715752	9.829411823	8.093002384	w+
189	uninfected	uninfected	uninfected	uninfected	uninfected	uninfected	uninfected	uninfected	uninfected	uninfected	uninfected	uninfected	uninfected	w+
190	10.17721456	uninfected	uninfected	uninfected	uninfected	3.791503474	uninfected	uninfected	uninfected	uninfected	5.245711412	uninfected	4.653560699	w+
191	uninfected	uninfected	uninfected	uninfected	uninfected	-0.981904081	uninfected	uninfected	uninfected	uninfected	uninfected	uninfected	uninfected	w+
192	uninfected	uninfected	uninfected	uninfected	uninfected	-1.038056421	uninfected	uninfected	uninfected	5.99903981	uninfected	uninfected	uninfected	w+
193	uninfected	uninfected	uninfected	uninfected	uninfected	0.246873039	uninfected	uninfected	uninfected	uninfected	uninfected	uninfected	uninfected	w+
194	7.40669702	uninfected	uninfected	uninfected	uninfected	uninfected	uninfected	12.87098593	uninfected	uninfected	4.527591792	10.30733617	5.188572939	w+
195	uninfected	uninfected	uninfected	uninfected	uninfected	uninfected	uninfected	uninfected	uninfected	10.58669964	uninfected	uninfected	uninfected	w+
196	uninfected	5.71227405	uninfected	uninfected	uninfected	5.890997454	uninfected	uninfected	uninfected	uninfected	4.189074602	uninfected	2.257222229	w+
197	uninfected	uninfected	10.91132732	uninfected	uninfected	1.439031554	4.826460711	uninfected	uninfected	uninfected	uninfected	uninfected	uninfected	w+
198	uninfected	uninfected	uninfected	uninfected	uninfected	uninfected	uninfected	uninfected	uninfected	uninfected	4.093418212	uninfected	4.085610449	w-
199	uninfected	2.53392005	uninfected	3.440793011	uninfected	3.232643454	uninfected	uninfected	uninfected	uninfected	2.314608662	uninfected	2.391056119	w+
200	uninfected	9.995623505	uninfected	8.545516936	uninfected	3.784346909	uninfected	uninfected	uninfected	uninfected	6.402628037	uninfected	6.155383164	w+
201	uninfected	uninfected	uninfected	uninfected	uninfected	uninfected	uninfected	uninfected	uninfected	uninfected	uninfected	uninfected	uninfected	w+
202	10.01230443	uninfected	uninfected	uninfected	uninfected	4.126593344	uninfected	uninfected	uninfected	uninfected	5.581844412	uninfected	6.617090279	w+
203	uninfected	6.069327805	uninfected	uninfected	10.82081273	5.998051209	2.767545566	11.14805121	uninfected	uninfected	uninfected	8.634419753	uninfected	w+
204	uninfected	3.517979575	uninfected	uninfected	uninfected	4.766702979	uninfected	uninfected	11.38137279	uninfected	4.628505797	uninfected	2.849313794	w+
205	uninfected	uninfected	uninfected	uninfected	uninfected	-0.335046441	uninfected	uninfected	uninfected	uninfected	uninfected	uninfected	uninfected	w+
206	uninfected	4.750700525	uninfected	uninfected	uninfected	3.649423929	4.385771616	uninfected	uninfected	uninfected	0.480469797	uninfected	0.690347724	w+
207	uninfected	uninfected	4.219153353	uninfected	uninfected	4.133521979	uninfected	uninfected	uninfected	uninfected	2.838653647	uninfected	3.221351674	w+
208	uninfected	11.33078296	uninfected	uninfected	uninfected	4.459506364	9.797090401	uninfected	uninfected	uninfected	5.807835672	uninfected	7.580726679	w+
209	uninfected	uninfected	uninfected	uninfected	uninfected	-0.974804551	uninfected	uninfected	uninfected	uninfected	uninfected	uninfected	uninfected	w+
210	uninfected	4.929125515	6.180340723	uninfected	uninfected	uninfected	uninfected	uninfected	uninfected	uninfected	0.632321447	uninfected	1.621240674	w+
211	uninfected	uninfected	uninfected	uninfected	uninfected	-1.261758476	uninfected	uninfected	uninfected	uninfected	uninfected	uninfected	uninfected	w+
212	9.11650327	2.30206878	uninfected	uninfected	uninfected	4.530792184	uninfected	uninfected	uninfected	uninfected	4.001288502	uninfected	4.696262419	w+
213	uninfected	uninfected	uninfected	uninfected	uninfected	-0.633424431	uninfected	uninfected	uninfected	uninfected	uninfected	uninfected	uninfected	w+
214	12.55228838	uninfected	uninfected	uninfected	9.989338814	5.266577289	uninfected	uninfected	uninfected	uninfected	6.340150927	uninfected	6.784798684	w+
215	uninfected	2.925473135	uninfected	uninfected	uninfected	5.014196539	uninfected	9.264196539	12.57233558	uninfected	4.756095027	6.890137983	3.943102894	w-
216	uninfected	4.08229194	uninfected	uninfected	uninfected	2.631015344	uninfected	uninfected	uninfected	uninfected	uninfected	uninfected	uninfected	w+
217	uninfected	uninfected	uninfected	8.780652976	uninfected	3.601296949	uninfected	uninfected	uninfected	uninfected	4.022192097	uninfected	3.125818314	w+
218	uninfected	uninfected	uninfected	uninfected	uninfected	uninfected	uninfected	uninfected	uninfected	uninfected	6.054926012	uninfected	6.138466889	w+
219	9.45640901	uninfected	uninfected	uninfected	uninfected	3.470697924	uninfected	uninfected	uninfected	uninfected	7.376341912	uninfected	7.768983899	w+
220	uninfected	uninfected	uninfected	uninfected	uninfected	-0.566088536	uninfected	uninfected	uninfected	uninfected	uninfected	uninfected	uninfected	w+
221	10.26069483	uninfected	uninfected	uninfected	uninfected	uninfected	uninfected	uninfected	uninfected	uninfected	7.876040547	uninfected	8.675586764	w+
222	9.887163865	uninfected	uninfected	uninfected	3.624214304	4.801452779	uninfected	13.55145278	uninfected	uninfected	6.298765277	10.10555012	7.140916884	w+
223	uninfected	uninfected	uninfected	uninfected	uninfected	uninfected	uninfected	uninfected	4.750201556	uninfected	4.990513887	uninfected	4.205273684	w+
224	8.68139337	uninfected	uninfected	uninfected	uninfected	2.395682284	uninfected	11.84568228	uninfected	uninfected	uninfected	8.530175518	uninfected	w+
225	10.52935174	uninfected	uninfected	uninfected	uninfected	3.043640654	uninfected	uninfected	uninfected	4.922129775	7.160201159	uninfected	8.523038919	w+
226	uninfected	uninfected	uninfected	uninfected	uninfected	uninfected	uninfected	uninfected	uninfected	uninfected	3.202567192	uninfected	2.556916289	w+
227	uninfected	3.22119789	uninfected	uninfected	uninfected	3.729921294	uninfected	uninfected	uninfected	uninfected	3.686548322	uninfected	2.832555829	w+
228	11.22591337	uninfected	uninfected	uninfected	uninfected	4.540202284	uninfected	12.79020228	uninfected	uninfected	5.273312662	9.074545218	4.441333829	w-
229	uninfected	uninfected	uninfected	uninfected	uninfected	-2.142584091	uninfected	uninfected	uninfected	uninfected	uninfected	uninfected	uninfected	w+
230	uninfected	uninfected	uninfected	uninfected	uninfected	-1.229628801	uninfected	uninfected	uninfected	uninfected	uninfected	uninfected	uninfected	w+
231	uninfected	uninfected	uninfected	uninfected	uninfected	uninfected	uninfected	uninfected	uninfected	uninfected	uninfected	uninfected	uninfected	w+
232	9.375755245	7.371320755	uninfected	uninfected	uninfected	4.390044159	uninfected	uninfected	uninfected	uninfected	7.240595905	uninfected	7.613125854	w+
233	uninfected	uninfected	uninfected	uninfected	uninfected	4.051865909	uninfected	uninfected	uninfected	uninfected	uninfected	uninfected	uninfected	w+
234	uninfected	uninfected	uninfected	uninfected	uninfected	4.468667739	uninfected	uninfected	uninfected	uninfected	0.646343317	uninfected	1.579857884	w-
235	uninfected	uninfected	uninfected	uninfected	uninfected	4.737586349	uninfected	uninfected	uninfected	uninfected	4.783621877	uninfected	6.707116184	w-
236	uninfected	2.78802993	uninfected	uninfected	uninfected	uninfected	uninfected	uninfected	uninfected	uninfected	3.254353612	uninfected	2.463384679	w+
237	uninfected	9.470091165	uninfected	uninfected	3.481576094	4.458814569	10.81801115	uninfected	uninfected	uninfected	4.121557327	uninfected	5.101631224	w-
238	uninfected	uninfected	uninfected	uninfected	uninfected	2.863223979	uninfected	uninfected	uninfected	uninfected	0.623227207	uninfected	1.179952684	w+
239	uninfected	6.5792316	uninfected	uninfected	uninfected	2.627955004	uninfected	uninfected	uninfected	uninfected	uninfected	uninfected	uninfected	w+
240	uninfected	5.102468445	uninfected	uninfected	uninfected	2.901191849	7.543884146	uninfected	uninfected	uninfected	3.261287777	uninfected	1.635041294	w+
241	5.76864675	5.83421226	uninfected	uninfected	uninfected	uninfected	uninfected	uninfected	uninfected	uninfected	4.831731882	uninfected	3.920635279	w+
242	uninfected	uninfected	uninfected	uninfected	uninfected	uninfected	uninfected	uninfected	uninfected	6.13297573	uninfected	uninfected	-2.726540506	w+
243	uninfected	uninfected	uninfected	uninfected	uninfected	uninfected	uninfected	uninfected	uninfected	uninfected	uninfected	uninfected	uninfected	w+
244	uninfected	uninfected	uninfected	uninfected	uninfected	3.243438099	uninfected	uninfected	uninfected	uninfected	3.038497067	uninfected	1.567708074	w+
245	uninfected	uninfected	uninfected	uninfected	uninfected	3.501676319	uninfected	uninfected	uninfected	uninfected	3.028639887	uninfected	1.581830084	w+
246	uninfected	uninfected	uninfected	uninfected	uninfected	-0.790532926	uninfected	uninfected	uninfected	uninfected	uninfected	uninfected	uninfected	w+
247	10.70193971	uninfected	uninfected	uninfected	uninfected	uninfected	uninfected	12.36622862	uninfected	uninfected	5.056857202	8.921145748	4.315989549	w+
248	uninfected	uninfected	uninfected	uninfected	uninfected	-1.097627501	uninfected	uninfected	uninfected	uninfected	uninfected	uninfected	uninfected	w+
249	uninfected	uninfected	uninfected	uninfected	uninfected	3.606918492	uninfected	uninfected	uninfected	uninfected	1.93582336	uninfected	3.326803087	w+
250	uninfected	uninfected	uninfected	uninfected	uninfected	2.233683362	uninfected	uninfected	uninfected	uninfected	1.48740474	uninfected	2.331564787	w+
251	8.587406493	uninfected	12.41028191	uninfected	9.224456932	3.701695407	uninfected	uninfected	uninfected	uninfected	5.032335195	uninfected	5.127868532	w-
252	9.660016778	uninfected	uninfected	uninfected	uninfected	uninfected	uninfected	uninfected	uninfected	uninfected	5.72103301	uninfected	5.387055277	w-
253	uninfected	uninfected	uninfected	uninfected	uninfected	3.431612552	uninfected	uninfected	11.13524453	uninfected	1.33248798	uninfected	2.490602377	w-
254	uninfected	2.883465738	uninfected	uninfected	uninfected	uninfected	uninfected	uninfected	uninfected	uninfected	4.54647342	uninfected	4.046063307	w+
255	10.42078109	uninfected	uninfected	uninfected	8.957831527	3.735070002	uninfected	uninfected	uninfected	uninfected	5.48392097	uninfected	4.522152787	w-
256	uninfected	uninfected	uninfected	uninfected	uninfected	2.650039827	uninfected	uninfected	uninfected	uninfected	uninfected	uninfected	uninfected	w-
257	uninfected	uninfected	uninfected	uninfected	uninfected	uninfected	uninfected	uninfected	uninfected	uninfected	uninfected	uninfected	uninfected	w-
258	8.557437069	uninfected	uninfected	uninfected	uninfected	uninfected	uninfected	uninfected	uninfected	uninfected	3.584761123	uninfected	3.069922171	w+
259	uninfected	uninfected	uninfected	uninfected	8.769420859	5.497302065	uninfected	uninfected	uninfected	uninfected	3.530207472	uninfected	4.13442236	w-
260	uninfected	uninfected	uninfected	uninfected	uninfected	uninfected	uninfected	uninfected	uninfected	uninfected	uninfected	uninfected	uninfected	w+
261	uninfected	uninfected	uninfected	uninfected	uninfected	uninfected	uninfected	uninfected	uninfected	uninfected	-0.251679583	uninfected	-0.063115065	w+
262	uninfected	uninfected	uninfected	uninfected	uninfected	1.222932825	uninfected	uninfected	uninfected	10.02274606	uninfected	uninfected	uninfected	w+
263	9.310248458	uninfected	uninfected	uninfected	uninfected	5.101704225	uninfected	uninfected	uninfected	uninfected	4.901906802	uninfected	4.390875877	w+
264	uninfected	uninfected	uninfected	9.388098121	9.093394324	1.62127553	uninfected	uninfected	11.16840549	uninfected	-1.869832203	uninfected	-1.492159785	w+
265	uninfected	4.954471474	uninfected	7.187443343	uninfected	uninfected	uninfected	uninfected	uninfected	uninfected	3.816525264	uninfected	2.188535101	w-
266	8.737845118	5.995869594	uninfected	uninfected	uninfected	3.311822205	uninfected	12.5462105	4.180790751	uninfected	3.369231024	9.113782572	2.744216321	w+
267	uninfected	uninfected	uninfected	uninfected	uninfected	5.40451019	uninfected	uninfected	uninfected	uninfected	1.618079939	uninfected	1.929627776	w+
268	uninfected	uninfected	uninfected	uninfected	uninfected	2.709344365	uninfected	10.64373266	uninfected	uninfected	3.630693234	7.360115692	2.294018141	w-
269	uninfected	uninfected	uninfected	uninfected	uninfected	uninfected	uninfected	uninfected	uninfected	uninfected	-2.477286536	uninfected	-1.818605069	w-
270	11.26009644	uninfected	uninfected	uninfected	uninfected	4.334073525	uninfected	uninfected	uninfected	uninfected	6.297627254	uninfected	6.836513871	w+
271	9.799762613	uninfected	uninfected	uninfected	4.165627998	0.9737397	uninfected	uninfected	11.74286541	uninfected	4.562219419	uninfected	5.555525186	w+
272	uninfected	3.237174904	uninfected	uninfected	uninfected	uninfected	uninfected	uninfected	uninfected	uninfected	2.013002194	uninfected	1.533772821	w-
273	uninfected	uninfected	uninfected	uninfected	7.075759648	4.08387135	uninfected	uninfected	uninfected	uninfected	2.306882669	uninfected	1.793937086	w-
274	uninfected	uninfected	uninfected	uninfected	uninfected	3.817711145	uninfected	uninfected	uninfected	uninfected	4.147422594	uninfected	3.859652881	w+
275	10.0868903	6.174914779	uninfected	uninfected	uninfected	4.66086739	uninfected	uninfected	uninfected	uninfected	2.788286969	uninfected	1.711074236	w+
276	uninfected	5.724061389	uninfected	uninfected	13.3919023	9.300014	uninfected	uninfected	uninfected	uninfected	1.914083279	uninfected	3.120063186	w-
277	uninfected	3.412716899	uninfected	4.529277408	uninfected	3.34866951	uninfected	uninfected	uninfected	uninfected	-2.302202421	uninfected	-2.357344274	w+
278	uninfected	uninfected	uninfected	uninfected	uninfected	uninfected	uninfected	uninfected	uninfected	uninfected	uninfected	uninfected	uninfected	w+
279	uninfected	uninfected	uninfected	uninfected	uninfected	uninfected	uninfected	uninfected	uninfected	uninfected	1.213033479	uninfected	1.545531626	w+
280	uninfected	5.753904759	uninfected	uninfected	uninfected	-1.91014263	uninfected	uninfected	uninfected	uninfected	-0.954671101	uninfected	-0.014436364	w+
281	uninfected	uninfected	uninfected	uninfected	4.588314198	uninfected	3.337227923	uninfected	uninfected	3.63616501	uninfected	5.479798007	uninfected	w-
282	uninfected	uninfected	uninfected	uninfected	uninfected	3.899700245	5.234979728	uninfected	uninfected	uninfected	2.718262484	uninfected	3.759014491	w+
283	10.22928341	uninfected	uninfected	9.946117968	uninfected	uninfected	uninfected	uninfected	uninfected	uninfected	2.760855479	uninfected	2.628292446	w+
284	9.621909408	uninfected	uninfected	uninfected	uninfected	uninfected	uninfected	uninfected	uninfected	uninfected	3.018414294	uninfected	2.611714721	w-
285	uninfected	uninfected	uninfected	uninfected	uninfected	5.4852742	uninfected	uninfected	uninfected	uninfected	1.519319339	uninfected	0.513209696	w+
286	uninfected	3.333294634	uninfected	uninfected	uninfected	4.399247245	uninfected	uninfected	10.61788734	uninfected	1.706841274	uninfected	0.637737631	w+
287	uninfected	8.355475574	uninfected	uninfected	uninfected	uninfected	4.441634278	uninfected	uninfected	uninfected	1.151510994	uninfected	2.202953691	w+
288	9.706670458	3.084694934	uninfected	uninfected	uninfected	3.180647545	uninfected	uninfected	uninfected	uninfected	5.942299644	uninfected	5.260293361	w+
289	uninfected	uninfected	uninfected	uninfected	uninfected	4.534678535	uninfected	uninfected	uninfected	uninfected	2.107872764	uninfected	3.183063861	w-
290	8.761497003	4.859521479	uninfected	uninfected	uninfected	4.23547409	uninfected	uninfected	uninfected	uninfected	4.591466709	uninfected	4.141191836	w+
291	8.508229908	uninfected	uninfected	7.736502253	uninfected	uninfected	uninfected	12.01659529	uninfected	uninfected	1.991877364	8.697775532	1.180256251	w-
292	uninfected	uninfected	uninfected	uninfected	uninfected	4.815193635	uninfected	9.549581933	uninfected	uninfected	4.171619224	9.060468362	3.222800611	w-
293	9.201747213	uninfected	uninfected	uninfected	uninfected	5.1757243	uninfected	uninfected	uninfected	uninfected	3.476160809	uninfected	4.854467756	w+
294	2.145167509	3.523191984	6.842861303	uninfected	9.111032893	uninfected	14.27744616	uninfected	7.227155801	uninfected	0.433308674	6.288435892	uninfected	w-
295	uninfected	uninfected	uninfected	uninfected	6.296741818	4.60485352	uninfected	uninfected	uninfected	uninfected	1.957147409	5.855893777	0.017259006	w-
296	uninfected	uninfected	uninfected	uninfected	8.422631483	0.730743185	uninfected	uninfected	4.922039151	3.660184516	0.070191454	6.028622582	-0.870112749	w-
297	uninfected	uninfected	uninfected	uninfected	11.46062846	6.66874016	uninfected	uninfected	uninfected	uninfected	uninfected	uninfected	uninfected	w+
298	10.74966725	10.20769172	12.6110476	uninfected	uninfected	4.523644335	7.183021648	uninfected	12.17922481	uninfected	3.456496994	uninfected	3.072011351	w+
299	uninfected	uninfected	uninfected	uninfected	uninfected	uninfected	uninfected	uninfected	uninfected	uninfected	uninfected	uninfected	uninfected	w+
300	10.05415066	uninfected	uninfected	uninfected	uninfected	4.128127745	uninfected	13.06251604	10.30804523	uninfected	2.800723834	9.291925112	2.252527591	w+
301	uninfected	uninfected	uninfected	4.942475883	12.20102495	8.809136655	uninfected	uninfected	uninfected	uninfected	4.745958124	uninfected	4.239117971	w-
302	8.495831568	uninfected	uninfected	uninfected	uninfected	uninfected	uninfected	uninfected	uninfected	uninfected	2.406041904	uninfected	2.494273541	w+
303	uninfected	uninfected	uninfected	uninfected	7.271903943	4.180015645	uninfected	uninfected	9.926606031	uninfected	uninfected	uninfected	uninfected	w+
304	uninfected	uninfected	uninfected	uninfected	uninfected	uninfected	uninfected	uninfected	uninfected	uninfected	4.333386224	uninfected	4.580281611	w+
305	uninfected	uninfected	uninfected	uninfected	12.61107306	8.219184765	uninfected	uninfected	uninfected	uninfected	uninfected	uninfected	uninfected	w-
306	uninfected	8.424646184	uninfected	uninfected	uninfected	4.550598795	uninfected	6.884987093	uninfected	uninfected	2.843541904	4.259243652	3.322511081	w+
307	uninfected	uninfected	uninfected	uninfected	uninfected	3.91586292	uninfected	uninfected	uninfected	uninfected	0.343886179	uninfected	1.081636786	w-
308	uninfected	uninfected	uninfected	uninfected	uninfected	3.161258395	2.875240428	uninfected	uninfected	uninfected	3.967664524	uninfected	3.606490491	w-
309	uninfected	9.939558634	uninfected	uninfected	uninfected	uninfected	uninfected	uninfected	uninfected	uninfected	2.198390764	uninfected	2.614924781	w-
310	uninfected	uninfected	uninfected	uninfected	uninfected	3.1224881	uninfected	6.556876398	uninfected	uninfected	2.960634039	3.295224827	3.254111646	w-
311	uninfected	uninfected	uninfected	uninfected	uninfected	uninfected	uninfected	uninfected	uninfected	uninfected	uninfected	uninfected	uninfected	w-
312	uninfected	uninfected	uninfected	uninfected	uninfected	2.937335855	uninfected	uninfected	uninfected	uninfected	uninfected	uninfected	uninfected	w-
313	uninfected	uninfected	uninfected	uninfected	uninfected	3.46033104	uninfected	uninfected	10.90515408	uninfected	2.633125109	uninfected	2.841635106	w-
314	uninfected	uninfected	uninfected	uninfected	uninfected	uninfected	uninfected	uninfected	uninfected	uninfected	uninfected	uninfected	uninfected	w-
315	uninfected	4.834766154	uninfected	uninfected	uninfected	4.200718765	uninfected	uninfected	uninfected	uninfected	uninfected	uninfected	uninfected	w+
316	uninfected	uninfected	uninfected	uninfected	uninfected	uninfected	uninfected	uninfected	uninfected	uninfected	uninfected	uninfected	uninfected	w+
317	uninfected	uninfected	uninfected	uninfected	uninfected	uninfected	uninfected	uninfected	uninfected	uninfected	1.848778524	uninfected	0.136255621	w-
318	uninfected	uninfected	uninfected	uninfected	uninfected	uninfected	uninfected	uninfected	uninfected	uninfected	3.721289434	uninfected	4.382912041	w+
319	8.873075563	uninfected	uninfected	uninfected	uninfected	uninfected	uninfected	11.08144095	9.801349486	uninfected	4.505695149	8.476904557	4.813437816	w+
320	uninfected	uninfected	uninfected	uninfected	7.744022313	uninfected	7.776153658	uninfected	uninfected	uninfected	3.713105954	6.669223472	3.009969111	w+
321	uninfected	uninfected	uninfected	uninfected	uninfected	uninfected	uninfected	uninfected	uninfected	uninfected	uninfected	uninfected	uninfected	w-
322	9.740822873	8.358847349	uninfected	uninfected	uninfected	3.71479996	5.604375943	uninfected	uninfected	uninfected	3.309480469	uninfected	3.554104206	w+
323	uninfected	uninfected	uninfected	uninfected	uninfected	4.93453224	uninfected	uninfected	uninfected	uninfected	uninfected	uninfected	uninfected	w+
324	uninfected	9.717709234	11.46317182	3.161839093	uninfected	5.213661845	9.010027988	11.04805014	uninfected	uninfected	2.989682004	7.332510632	3.792442681	w+
325	uninfected	uninfected	uninfected	uninfected	uninfected	5.47425221	uninfected	uninfected	uninfected	9.64344918	3.822659299	uninfected	3.450736406	w-
326	uninfected	uninfected	uninfected	uninfected	uninfected	5.93693779	uninfected	uninfected	uninfected	uninfected	3.648399159	uninfected	4.097900746	w+
327	uninfected	uninfected	uninfected	uninfected	uninfected	4.03285168	uninfected	7.067239978	uninfected	uninfected	1.364012529	4.004864377	1.263519646	w+
328	uninfected	uninfected	uninfected	uninfected	uninfected	uninfected	uninfected	uninfected	uninfected	uninfected	-2.070752336	uninfected	-1.660958889	w+
329	uninfected	uninfected	uninfected	uninfected	uninfected	2.65138825	uninfected	uninfected	uninfected	uninfected	2.467883869	uninfected	2.844214796	w-
330	8.494897543	10.03292202	uninfected	uninfected	7.260762928	4.76887463	uninfected	uninfected	uninfected	uninfected	4.398590849	uninfected	4.007577306	w-
331	uninfected	uninfected	uninfected	uninfected	uninfected	5.087743455	uninfected	uninfected	uninfected	uninfected	2.824107924	uninfected	3.532227871	w-
332	9.964103973	uninfected	uninfected	uninfected	uninfected	3.93808106	2.940736873	uninfected	uninfected	uninfected	4.315451429	uninfected	4.802034736	w+
333	uninfected	uninfected	uninfected	uninfected	uninfected	3.851266175	uninfected	uninfected	uninfected	uninfected	3.563642304	uninfected	2.203759551	w+
334	9.089906768	uninfected	uninfected	uninfected	uninfected	uninfected	uninfected	uninfected	uninfected	uninfected	uninfected	uninfected	uninfected	w-
335	8.888399013	uninfected	uninfected	uninfected	uninfected	3.9623761	uninfected	uninfected	uninfected	uninfected	4.885429189	uninfected	5.924687746	w+
336	uninfected	uninfected	uninfected	uninfected	uninfected	uninfected	uninfected	uninfected	uninfected	uninfected	uninfected	uninfected	uninfected	w-
337	uninfected	9.11994283	uninfected	uninfected	uninfected	uninfected	uninfected	uninfected	uninfected	uninfected	4.0994312	uninfected	4.864889857	w-
338	uninfected	8.963934295	7.044432853	uninfected	uninfected	uninfected	4.798004599	uninfected	uninfected	uninfected	-0.061176145	uninfected	-0.245550398	w+
339	uninfected	uninfected	uninfected	uninfected	uninfected	4.888499126	uninfected	uninfected	uninfected	uninfected	2.074211285	uninfected	2.874350312	w+
340	9.256687219	uninfected	uninfected	uninfected	uninfected	uninfected	uninfected	uninfected	uninfected	uninfected	2.202742735	uninfected	1.540262932	w-
341	8.634222659	uninfected	uninfected	uninfected	uninfected	uninfected	uninfected	uninfected	uninfected	uninfected	3.929523635	uninfected	3.826457742	w-
342	uninfected	uninfected	uninfected	uninfected	12.91840775	uninfected	uninfected	uninfected	uninfected	uninfected	3.93683832	uninfected	3.863738777	w+
343	uninfected	uninfected	uninfected	4.939866033	10.10424129	3.012352996	14.4090266	uninfected	7.699533661	uninfected	2.324021495	13.13452057	1.470024822	w-
344	9.376433809	uninfected	uninfected	uninfected	uninfected	3.750410896	uninfected	11.48479919	uninfected	uninfected	3.051689305	8.062404672	3.491120102	w-
345	uninfected	uninfected	uninfected	uninfected	8.516457864	4.724569566	uninfected	uninfected	uninfected	uninfected	0.020619555	3.694882442	-0.685059788	w-
346	uninfected	uninfected	uninfected	4.169118848	uninfected	3.398686651	2.699461434	uninfected	uninfected	uninfected	-2.15881904	uninfected	-2.525093323	w+
347	uninfected	uninfected	uninfected	uninfected	uninfected	4.538109071	uninfected	uninfected	uninfected	uninfected	3.0427324	uninfected	2.673499827	w-
348	uninfected	uninfected	uninfected	uninfected	uninfected	uninfected	uninfected	9.546380039	uninfected	uninfected	2.29761712	6.380869907	1.169546837	w-
349	uninfected	uninfected	uninfected	uninfected	uninfected	4.135010391	uninfected	uninfected	11.85981199	uninfected	uninfected	uninfected	uninfected	w+
350	8.219922504	uninfected	uninfected	uninfected	uninfected	4.793899591	uninfected	uninfected	uninfected	uninfected	2.71127908	uninfected	1.746186017	w+
351	uninfected	uninfected	uninfected	uninfected	uninfected	4.444399696	uninfected	uninfected	uninfected	7.349104626	2.678605245	uninfected	0.683826202	w+
352	uninfected	uninfected	uninfected	uninfected	7.053334729	3.261446431	uninfected	uninfected	uninfected	uninfected	uninfected	uninfected	uninfected	w+
353	7.861009636	uninfected	uninfected	uninfected	uninfected	3.357500864	uninfected	10.50120387	uninfected	uninfected	1.276900047	8.5871637	1.557106412	w-
354	uninfected	uninfected	uninfected	uninfected	uninfected	uninfected	uninfected	uninfected	uninfected	uninfected	uninfected	uninfected	uninfected	w+
355	uninfected	uninfected	uninfected	uninfected	uninfected	uninfected	uninfected	uninfected	uninfected	uninfected	1.593937637	uninfected	1.182212282	w+
356	uninfected	uninfected	uninfected	uninfected	7.602066778	3.544350454	uninfected	uninfected	uninfected	uninfected	0.636154887	uninfected	1.676118292	w+
357	uninfected	9.539103817	11.27721006	uninfected	uninfected	3.064542414	8.594136101	8.808245421	uninfected	uninfected	uninfected	7.13462998	uninfected	w+
358	uninfected	uninfected	uninfected	uninfected	uninfected	-2.279612326	uninfected	uninfected	10.08504133	uninfected	0.791109797	uninfected	1.246009272	w+
359	uninfected	uninfected	uninfected	uninfected	7.674869893	4.117153569	uninfected	uninfected	uninfected	uninfected	uninfected	uninfected	uninfected	w+
360	uninfected	10.33812359	uninfected	uninfected	uninfected	4.153562189	uninfected	uninfected	uninfected	uninfected	3.807551142	uninfected	3.851164267	w+
361	uninfected	uninfected	uninfected	uninfected	uninfected	4.463287102	uninfected	7.220112347	uninfected	uninfected	uninfected	4.228359271	uninfected	w+
362	uninfected	uninfected	14.28562463	uninfected	uninfected	uninfected	9.152056148	10.69047272	uninfected	uninfected	2.068964482	7.650595716	1.393261708	w-
363	uninfected	uninfected	uninfected	uninfected	uninfected	4.111512317	uninfected	uninfected	uninfected	uninfected	uninfected	uninfected	uninfected	w+
364	8.888858333	8.835151726	uninfected	uninfected	11.14061272	6.648768747	4.098246988	uninfected	uninfected	uninfected	4.026898862	uninfected	4.955527108	w+
365	10.39568111	uninfected	uninfected	uninfected	uninfected	uninfected	uninfected	uninfected	10.66321723	uninfected	3.085781567	uninfected	3.152279653	w+
366	9.972787968	uninfected	uninfected	uninfected	uninfected	uninfected	uninfected	uninfected	uninfected	uninfected	4.247276787	uninfected	4.357909003	w+
367	uninfected	uninfected	uninfected	uninfected	uninfected	uninfected	uninfected	uninfected	uninfected	uninfected	uninfected	uninfected	uninfected	w+
368	uninfected	6.840145281	uninfected	uninfected	12.57560627	7.983762302	uninfected	uninfected	uninfected	uninfected	5.121195317	uninfected	5.437669553	w+
369	10.44056274	uninfected	uninfected	uninfected	uninfected	4.000473152	uninfected	12.1572984	uninfected	uninfected	2.284953587	8.418378881	2.180496013	w-
370	9.695613208	uninfected	uninfected	uninfected	uninfected	3.055523622	uninfected	uninfected	uninfected	uninfected	4.665340897	uninfected	4.839199823	w+
371	11.29595691	uninfected	uninfected	uninfected	uninfected	4.355867322	uninfected	12.31269257	uninfected	uninfected	2.772909637	8.106104901	3.222634113	w-
372	uninfected	uninfected	uninfected	uninfected	uninfected	3.452939927	uninfected	uninfected	uninfected	uninfected	-1.056804178	uninfected	-1.325768672	w+
373	uninfected	uninfected	uninfected	uninfected	uninfected	uninfected	uninfected	uninfected	uninfected	9.944931333	uninfected	uninfected	uninfected	w+
374	uninfected	uninfected	uninfected	uninfected	uninfected	2.120068872	uninfected	uninfected	uninfected	uninfected	-0.284790513	uninfected	1.291135593	w+
375	uninfected	uninfected	uninfected	uninfected	uninfected	3.132438982	uninfected	uninfected	uninfected	uninfected	uninfected	uninfected	-2.198603827	w+
376	12.38230449	uninfected	uninfected	uninfected	8.434058879	4.342214907	uninfected	13.49904015	uninfected	uninfected	4.680347922	9.323094426	4.985653678	w-
377	uninfected	uninfected	uninfected	uninfected	uninfected	uninfected	uninfected	uninfected	uninfected	uninfected	uninfected	uninfected	uninfected	w+
378	11.3300399	uninfected	uninfected	uninfected	uninfected	3.589950312	uninfected	uninfected	uninfected	uninfected	4.989854337	uninfected	4.599509993	w+
379	uninfected	uninfected	uninfected	uninfected	uninfected	uninfected	uninfected	10.72537377	9.618575743	uninfected	1.915468692	6.682908116	2.135237498	w-
380	10.61837035	8.364663746	uninfected	uninfected	uninfected	5.278280767	4.414136338	uninfected	uninfected	uninfected	3.889102452	uninfected	4.804118908	w+
381	uninfected	uninfected	uninfected	uninfected	uninfected	3.523239267	uninfected	uninfected	uninfected	uninfected	3.879403592	uninfected	4.312436858	w+
382	uninfected	uninfected	uninfected	uninfected	uninfected	uninfected	uninfected	uninfected	uninfected	uninfected	1.381296632	uninfected	0.553776538	w+
383	uninfected	uninfected	uninfected	uninfected	uninfected	1.603461777	uninfected	uninfected	uninfected	uninfected	uninfected	uninfected	uninfected	w+
384	11.43297378	uninfected	uninfected	uninfected	uninfected	2.992884192	uninfected	13.24970944	uninfected	uninfected	3.659465307	10.81205182	2.887428083	w-
385	uninfected	uninfected	uninfected	uninfected	uninfected	-1.349164643	uninfected	uninfected	uninfected	uninfected	uninfected	uninfected	uninfected	w+
386	uninfected	uninfected	uninfected	uninfected	uninfected	-0.630243358	uninfected	uninfected	uninfected	uninfected	uninfected	uninfected	uninfected	w+
387	uninfected	uninfected	uninfected	uninfected	uninfected	uninfected	uninfected	uninfected	uninfected	uninfected	2.875167372	uninfected	2.259944718	w+
388	uninfected	uninfected	uninfected	uninfected	7.556359984	9.864516012	uninfected	uninfected	14.11388939	uninfected	uninfected	uninfected	uninfected	w+
389	uninfected	uninfected	uninfected	uninfected	uninfected	uninfected	uninfected	5.053956532	uninfected	uninfected	uninfected	uninfected	uninfected	w+
390	uninfected	uninfected	uninfected	uninfected	uninfected	uninfected	uninfected	uninfected	uninfected	uninfected	2.239357472	uninfected	1.701723858	w+
391	uninfected	3.786005186	uninfected	uninfected	uninfected	3.379622207	2.404539518	12.33644745	uninfected	uninfected	2.838615892	8.731007626	4.236073288	w-
392	7.298302188	uninfected	uninfected	uninfected	uninfected	3.958212602	uninfected	10.71503785	uninfected	uninfected	3.673031327	7.084544231	4.957291403	w+
393	uninfected	6.134131406	uninfected	8.084832832	uninfected	4.377748427	uninfected	7.734573672	uninfected	uninfected	uninfected	4.291075756	uninfected	w+
394	9.875174438	uninfected	uninfected	uninfected	uninfected	4.135084852	6.816271233	uninfected	uninfected	9.357338248	2.543667307	uninfected	2.941376483	w+
395	uninfected	uninfected	uninfected	uninfected	uninfected	4.141919462	uninfected	uninfected	uninfected	uninfected	3.194459437	uninfected	3.300531193	w+
396	9.234597888	uninfected	uninfected	uninfected	uninfected	uninfected	uninfected	uninfected	uninfected	uninfected	2.853216647	uninfected	3.559131423	w+
397	uninfected	9.527901171	uninfected	uninfected	uninfected	uninfected	8.569595753	uninfected	uninfected	uninfected	3.887852197	uninfected	3.520083233	w+
398	uninfected	uninfected	uninfected	uninfected	uninfected	3.056016672	uninfected	uninfected	uninfected	uninfected	1.594466687	uninfected	0.671624943	w+
399	uninfected	uninfected	uninfected	uninfected	uninfected	4.664548812	uninfected	uninfected	uninfected	uninfected	-0.484113223	uninfected	0.080223833	w+
400	uninfected	10.56188105	uninfected	uninfected	uninfected	3.505498067	uninfected	uninfected	uninfected	uninfected	2.338823802	uninfected	2.401667398	w+
401	uninfected	uninfected	uninfected	uninfected	uninfected	5.168990837	uninfected	uninfected	uninfected	uninfected	2.550467962	uninfected	2.492088118	w+
402	uninfected	uninfected	uninfected	uninfected	uninfected	3.602594127	uninfected	8.159419372	uninfected	uninfected	2.068223472	5.301757866	3.172252458	w-
403	uninfected	uninfected	uninfected	uninfected	8.679639744	4.487795772	uninfected	uninfected	uninfected	uninfected	0.852921967	uninfected	1.650712773	w+
404	uninfected	10.96279238	uninfected	uninfected	uninfected	5.856409397	uninfected	uninfected	uninfected	uninfected	3.677637582	uninfected	3.977026738	w-
405	uninfected	uninfected	uninfected	4.879169147	uninfected	2.826879632	uninfected	uninfected	uninfected	uninfected	2.880549907	uninfected	3.226959033	w-
406	9.769584193	uninfected	uninfected	uninfected	uninfected	4.129494607	uninfected	uninfected	10.91975848	uninfected	2.412002082	uninfected	3.230722228	w+
407	uninfected	9.675041291	uninfected	uninfected	uninfected	uninfected	uninfected	uninfected	uninfected	uninfected	4.038197037	uninfected	3.942618173	w-
408	uninfected	uninfected	uninfected	uninfected	uninfected	uninfected	uninfected	uninfected	uninfected	uninfected	-0.235933778	uninfected	1.005739018	w+
409	uninfected	9.418873266	uninfected	uninfected	uninfected	uninfected	uninfected	uninfected	11.75407092	uninfected	3.789401532	uninfected	5.231638708	w-
410	8.909701453	uninfected	uninfected	uninfected	uninfected	4.069611867	uninfected	uninfected	uninfected	uninfected	5.413537492	uninfected	6.341269288	w+
411	uninfected	11.00682298	uninfected	uninfected	uninfected	uninfected	3.505785393	uninfected	uninfected	uninfected	3.556467527	uninfected	4.111033243	w+
412	uninfected	uninfected	uninfected	2.988069222	uninfected	uninfected	uninfected	uninfected	uninfected	uninfected	uninfected	uninfected	uninfected	w+
413	uninfected	3.900445226	uninfected	uninfected	uninfected	4.014062247	uninfected	uninfected	uninfected	uninfected	3.286099902	uninfected	2.836313048	w-
414	uninfected	uninfected	uninfected	uninfected	uninfected	uninfected	uninfected	uninfected	uninfected	uninfected	3.102050302	uninfected	1.952676578	w+
415	10.6239894	uninfected	uninfected	uninfected	8.475743789	5.783899817	uninfected	12.34072506	10.78475062	uninfected	0.546987052	7.965362596	0.861493858	w+
416	uninfected	uninfected	uninfected	uninfected	uninfected	4.513103042	uninfected	uninfected	uninfected	uninfected	2.315454957	uninfected	3.225975793	w+
417	uninfected	uninfected	uninfected	uninfected	uninfected	3.482111677	uninfected	uninfected	10.33632819	uninfected	uninfected	uninfected	uninfected	w+
418	uninfected	uninfected	uninfected	uninfected	uninfected	3.777204837	uninfected	uninfected	uninfected	uninfected	3.570168022	uninfected	5.592236318	w+
419	uninfected	10.49785238	uninfected	uninfected	uninfected	uninfected	uninfected	uninfected	uninfected	uninfected	1.712766167	uninfected	2.814388083	w+
420	6.655794638	uninfected	uninfected	uninfected	11.00754902	5.615705052	uninfected	11.3725303	uninfected	uninfected	3.534430027	7.094082891	2.806025313	w-
421	uninfected	11.3807525	uninfected	3.287552517	uninfected	4.114369522	5.810469083	uninfected	11.30770843	uninfected	3.536919117	uninfected	4.543544573	w+
422	uninfected	7.995710616	uninfected	uninfected	8.551171609	4.459327637	uninfected	uninfected	uninfected	uninfected	0.633024692	uninfected	2.263140478	w+
423	9.990972053	uninfected	uninfected	6.690853762	uninfected	uninfected	uninfected	12.70770771	uninfected	uninfected	2.764089102	8.403690386	1.760499748	w+
424	uninfected	uninfected	uninfected	uninfected	uninfected	3.691944257	uninfected	uninfected	uninfected	uninfected	3.776868342	uninfected	4.713190838	w+
425	uninfected	uninfected	uninfected	uninfected	9.079810305	2.887966334	uninfected	uninfected	uninfected	uninfected	3.676120709	uninfected	3.055982814	w-
426	uninfected	uninfected	uninfected	uninfected	uninfected	uninfected	uninfected	uninfected	uninfected	uninfected	2.297724679	uninfected	1.499472844	w+
427	11.10058457	10.26687796	uninfected	uninfected	9.852338955	uninfected	4.236006625	uninfected	uninfected	uninfected	1.370934439	uninfected	1.666838874	w+
428	uninfected	10.0048807	9.626958443	uninfected	uninfected	5.038497724	5.750549205	6.395322969	uninfected	uninfected	3.426876019	3.013762003	3.670849074	w+
429	uninfected	uninfected	uninfected	uninfected	uninfected	5.081748954	uninfected	uninfected	uninfected	uninfected	3.556664419	uninfected	3.877522704	w+
430	uninfected	uninfected	uninfected	8.791751029	uninfected	uninfected	uninfected	uninfected	11.99652684	uninfected	uninfected	uninfected	uninfected	w+
431	10.42935883	uninfected	uninfected	uninfected	8.58111322	4.089269249	uninfected	uninfected	uninfected	uninfected	5.194422674	uninfected	6.238502739	w+
432	uninfected	uninfected	uninfected	uninfected	3.739251685	4.947407714	uninfected	13.00423296	uninfected	uninfected	uninfected	8.867010603	uninfected	w+
433	uninfected	uninfected	uninfected	uninfected	uninfected	6.386875714	uninfected	9.043700959	uninfected	uninfected	4.740306809	4.877581123	5.537305104	w-
434	uninfected	uninfected	uninfected	uninfected	uninfected	4.997328364	uninfected	uninfected	uninfected	uninfected	3.336139629	uninfected	3.010776744	w+
435	11.29243542	uninfected	uninfected	uninfected	uninfected	5.752345834	uninfected	uninfected	10.85674774	uninfected	2.717565489	uninfected	2.106634364	w-
436	uninfected	uninfected	uninfected	uninfected	uninfected	uninfected	uninfected	uninfected	uninfected	uninfected	uninfected	uninfected	uninfected	w+
437	uninfected	uninfected	uninfected	uninfected	uninfected	uninfected	uninfected	uninfected	uninfected	9.00692822	uninfected	uninfected	uninfected	w+
438	uninfected	9.968636543	13.92036875	uninfected	uninfected	uninfected	8.813002475	uninfected	12.02348531	uninfected	3.022452309	uninfected	4.488223314	w+
439	uninfected	uninfected	uninfected	uninfected	uninfected	4.623708904	uninfected	uninfected	uninfected	uninfected	uninfected	uninfected	uninfected	w+
440	uninfected	uninfected	uninfected	uninfected	uninfected	uninfected	uninfected	uninfected	uninfected	uninfected	uninfected	uninfected	uninfected	w+
441	10.87461316	uninfected	uninfected	uninfected	9.126367545	5.634523574	uninfected	uninfected	uninfected	uninfected	3.657987549	uninfected	5.007962464	w+
442	uninfected	5.911675443	uninfected	uninfected	uninfected	uninfected	uninfected	uninfected	uninfected	uninfected	uninfected	uninfected	uninfected	w+
443	10.2822004	uninfected	uninfected	uninfected	uninfected	uninfected	uninfected	uninfected	uninfected	uninfected	2.312712619	uninfected	2.096986044	w+
444	uninfected	uninfected	uninfected	8.345040449	uninfected	uninfected	uninfected	uninfected	uninfected	uninfected	3.799509009	uninfected	4.778646704	w+
445	uninfected	uninfected	uninfected	uninfected	uninfected	3.092028989	uninfected	uninfected	uninfected	uninfected	-2.801940966	uninfected	-0.568591841	w-
446	uninfected	uninfected	uninfected	uninfected	uninfected	5.773213949	uninfected	uninfected	11.37998592	uninfected	0.588726954	uninfected	0.092766989	w+
447	uninfected	9.330664583	13.68172509	uninfected	5.496125575	1.404281604	10.15532577	uninfected	uninfected	uninfected	3.478674839	uninfected	3.702954524	w-
448	uninfected	uninfected	uninfected	uninfected	uninfected	3.484811389	uninfected	uninfected	uninfected	uninfected	1.620264954	uninfected	1.029219859	w+
449	7.717504967	uninfected	uninfected	uninfected	8.47171252	4.613996195	uninfected	11.2576992	uninfected	uninfected	4.651909059	8.528257581	5.063739653	w+
450	uninfected	uninfected	uninfected	6.055958228	uninfected	5.32243068	uninfected	7.966133688	uninfected	uninfected	2.649375144	5.673068256	4.364617218	w-
451	uninfected	uninfected	uninfected	uninfected	uninfected	uninfected	uninfected	uninfected	uninfected	uninfected	uninfected	uninfected	uninfected	w+
452	8.058773317	uninfected	uninfected	2.853090723	9.51298087	4.955264545	uninfected	12.79896755	uninfected	uninfected	4.353161049	9.790740221	4.976130363	w+
453	8.462273687	uninfected	uninfected	uninfected	uninfected	4.058764915	uninfected	uninfected	uninfected	uninfected	2.123950199	uninfected	1.765460843	w+
454	9.078968897	uninfected	uninfected	10.30188413	uninfected	5.475460125	uninfected	uninfected	11.54738307	10.72639764	3.908127969	uninfected	3.566704623	w-
455	uninfected	4.445722289	uninfected	uninfected	uninfected	uninfected	uninfected	uninfected	uninfected	uninfected	4.094251819	uninfected	5.247959013	w+
456	uninfected	10.17915311	11.86895587	uninfected	uninfected	3.82459171	8.605278307	uninfected	uninfected	uninfected	uninfected	uninfected	uninfected	w-
457	uninfected	uninfected	uninfected	uninfected	uninfected	3.520886299	uninfected	13.1925896	8.917046201	uninfected	4.238427328	9.185768494	4.802214162	w-
458	uninfected	10.55132927	uninfected	uninfected	8.497706079	5.752245019	uninfected	13.02394832	uninfected	uninfected	uninfected	9.343159084	uninfected	w-
459	11.55899137	11.00232471	uninfected	uninfected	8.098701519	4.353240459	uninfected	uninfected	uninfected	uninfected	5.116499108	uninfected	4.921115412	w+
460	uninfected	uninfected	uninfected	uninfected	uninfected	uninfected	uninfected	uninfected	uninfected	uninfected	1.802778413	uninfected	3.250125427	w-
461	uninfected	uninfected	uninfected	uninfected	8.454256869	4.008795809	uninfected	7.980499105	uninfected	uninfected	-1.574179482	4.343442334	-1.376276468	w+
462	uninfected	uninfected	uninfected	uninfected	uninfected	3.954317159	uninfected	9.426020455	uninfected	uninfected	3.560535588	6.935926804	3.242778322	w-
463	uninfected	11.57362621	uninfected	uninfected	8.330003019	4.484541959	9.903841367	uninfected	uninfected	uninfected	4.956163568	uninfected	6.229158892	w+
464	uninfected	uninfected	uninfected	uninfected	uninfected	uninfected	uninfected	uninfected	uninfected	uninfected	3.316658188	uninfected	2.640791432	w+
465	uninfected	uninfected	uninfected	uninfected	uninfected	3.986311984	uninfected	9.85801528	uninfected	uninfected	2.795082263	3.335864439	1.893154647	w-
466	uninfected	uninfected	uninfected	uninfected	uninfected	0.358820034	uninfected	uninfected	uninfected	uninfected	uninfected	uninfected	uninfected	w+
467	uninfected	uninfected	5.072934903	uninfected	uninfected	uninfected	6.982129442	uninfected	uninfected	uninfected	uninfected	uninfected	uninfected	w+
468	10.92287802	11.63621135	13.75450782	uninfected	uninfected	4.417127104	10.43441617	uninfected	uninfected	uninfected	5.565602463	uninfected	5.815029637	w-
469	11.3855144	10.38884773	uninfected	uninfected	uninfected	3.879763484	uninfected	uninfected	uninfected	uninfected	6.711711093	uninfected	7.023838547	w-
470	uninfected	9.183009183	uninfected	uninfected	uninfected	uninfected	4.887769102	uninfected	uninfected	uninfected	2.915430233	uninfected	2.104148407	w+
471	13.77819837	uninfected	uninfected	uninfected	uninfected	uninfected	uninfected	uninfected	uninfected	uninfected	6.037413758	uninfected	5.520615112	w-
472	uninfected	uninfected	uninfected	uninfected	uninfected	2.740174739	uninfected	uninfected	uninfected	uninfected	uninfected	uninfected	uninfected	w-
473	uninfected	uninfected	uninfected	uninfected	uninfected	-0.485809831	uninfected	uninfected	uninfected	uninfected	uninfected	uninfected	uninfected	w+
474	uninfected	uninfected	uninfected	uninfected	uninfected	uninfected	uninfected	uninfected	uninfected	uninfected	uninfected	uninfected	uninfected	w-
475	uninfected	uninfected	uninfected	uninfected	uninfected	uninfected	uninfected	uninfected	uninfected	uninfected	5.743126083	uninfected	5.123322027	w+
476	uninfected	uninfected	uninfected	uninfected	uninfected	-1.961925441	uninfected	uninfected	uninfected	uninfected	uninfected	uninfected	uninfected	w+
477	12.33605188	uninfected	uninfected	uninfected	7.475762029	3.930300969	uninfected	uninfected	uninfected	uninfected	5.215815708	uninfected	6.035882492	w-
478	uninfected	uninfected	uninfected	uninfected	8.660490654	3.915029594	uninfected	uninfected	uninfected	uninfected	uninfected	uninfected	uninfected	w+
479	12.23189043	uninfected	uninfected	uninfected	uninfected	uninfected	uninfected	uninfected	uninfected	uninfected	5.290883228	uninfected	5.765444302	w+
480	uninfected	uninfected	uninfected	uninfected	uninfected	3.703578064	uninfected	12.57528136	uninfected	uninfected	uninfected	8.223147759	uninfected	w+
481	11.31562609	uninfected	uninfected	uninfected	uninfected	5.409875174	uninfected	9.68157847	uninfected	uninfected	5.335996793	6.305097949	4.956859127	w-
482	11.65750059	uninfected	uninfected	uninfected	uninfected	3.951749679	uninfected	uninfected	uninfected	uninfected	4.161272208	uninfected	3.707478062	w+
483	uninfected	uninfected	uninfected	uninfected	uninfected	uninfected	uninfected	uninfected	uninfected	uninfected	uninfected	uninfected	uninfected	w-
484	uninfected	2.818517608	uninfected	uninfected	uninfected	uninfected	uninfected	uninfected	uninfected	uninfected	4.603879138	uninfected	4.308491252	w+
485	uninfected	uninfected	uninfected	uninfected	uninfected	5.074726554	uninfected	10.14642985	uninfected	uninfected	4.147524993	6.417604809	4.727689287	w-
486	uninfected	uninfected	5.833224103	uninfected	uninfected	5.168659084	uninfected	uninfected	11.32506336	uninfected	4.953538103	uninfected	5.821086427	w+
487	uninfected	uninfected	uninfected	uninfected	uninfected	5.439847444	uninfected	uninfected	uninfected	uninfected	2.528587503	uninfected	3.361728217	w-
488	uninfected	uninfected	uninfected	uninfected	3.361282014	5.415820954	uninfected	13.58752425	uninfected	uninfected	uninfected	9.387561209	uninfected	w+
489	uninfected	uninfected	uninfected	uninfected	uninfected	5.155940694	uninfected	uninfected	uninfected	uninfected	2.890020533	uninfected	2.540400047	w-
490	uninfected	uninfected	uninfected	uninfected	uninfected	4.483312674	uninfected	uninfected	uninfected	uninfected	4.232275173	uninfected	3.271770977	w-
491	uninfected	uninfected	uninfected	uninfected	uninfected	2.004922934	uninfected	uninfected	uninfected	uninfected	uninfected	uninfected	uninfected	w+
492	12.82205595	uninfected	uninfected	uninfected	uninfected	4.116305039	uninfected	uninfected	uninfected	10.31604602	4.895404978	uninfected	4.387765432	w+
493	uninfected	uninfected	uninfected	uninfected	9.183601424	5.838140364	uninfected	uninfected	uninfected	uninfected	3.107604193	uninfected	3.953505057	w+
494	uninfected	uninfected	uninfected	uninfected	uninfected	3.710164519	uninfected	9.781867815	uninfected	uninfected	3.888204738	6.257548694	4.059411542	w-
495	uninfected	uninfected	uninfected	7.369547325	9.776606029	uninfected	uninfected	5.802848265	11.66747249	uninfected	6.292770548	uninfected	4.729761612	w+
496	uninfected	10.48631458	uninfected	uninfected	uninfected	4.927230334	uninfected	uninfected	uninfected	uninfected	5.304472133	uninfected	5.628435637	w+
497	uninfected	uninfected	uninfected	uninfected	uninfected	0.009089539	uninfected	uninfected	uninfected	9.260296132	uninfected	uninfected	uninfected	w+
498	10.5566831	7.830016438	uninfected	uninfected	uninfected	5.150932189	uninfected	uninfected	uninfected	uninfected	5.180135888	uninfected	5.862798232	w-
499	uninfected	uninfected	uninfected	uninfected	uninfected	uninfected	uninfected	uninfected	uninfected	uninfected	2.713092013	uninfected	1.908416287	w+
500	uninfected	uninfected	uninfected	uninfected	8.471219489	4.625758429	uninfected	13.29746173	11.78442253	uninfected	uninfected	9.083954224	uninfected	w+
501	uninfected	11.18284107	uninfected	uninfected	uninfected	5.813756824	8.735487342	uninfected	11.10449566	uninfected	0.732164553	uninfected	3.360758327	w+
502	uninfected	uninfected	uninfected	uninfected	uninfected	uninfected	uninfected	uninfected	10.95931305	uninfected	3.809253853	uninfected	5.934818767	w+
503	uninfected	uninfected	uninfected	uninfected	uninfected	uninfected	uninfected	uninfected	uninfected	uninfected	4.249715018	uninfected	3.461996572	w+
504	uninfected	uninfected	uninfected	uninfected	uninfected	uninfected	uninfected	uninfected	uninfected	uninfected	uninfected	uninfected	uninfected	w+
509	10.31373056	uninfected	uninfected	uninfected	uninfected	6.707979649	uninfected	uninfected	uninfected	uninfected	4.928174178	uninfected	5.051833642	w+
510	uninfected	uninfected	uninfected	uninfected	uninfected	3.338121479	uninfected	uninfected	uninfected	uninfected	1.840348408	uninfected	3.361879842	w+
511	uninfected	uninfected	uninfected	uninfected	uninfected	uninfected	uninfected	uninfected	10.88886226	uninfected	uninfected	uninfected	uninfected	w-
512	uninfected	10.30679077	uninfected	uninfected	uninfected	6.457706519	4.696267477	uninfected	uninfected	uninfected	5.174714248	uninfected	5.891458052	w+
513	uninfected	uninfected	uninfected	uninfected	uninfected	3.522309936	uninfected	uninfected	uninfected	uninfected	uninfected	uninfected	uninfected	w+
514	uninfected	uninfected	uninfected	uninfected	uninfected	4.201153621	uninfected	uninfected	uninfected	uninfected	2.183464391	uninfected	1.430376725	w+
515	uninfected	uninfected	uninfected	6.224879893	uninfected	uninfected	uninfected	10.79733469	11.38916953	uninfected	1.507559176	6.315251902	2.3865554	w+
516	uninfected	uninfected	uninfected	uninfected	10.21561283	4.970151771	uninfected	uninfected	uninfected	uninfected	2.924854631	uninfected	2.332672795	w-
517	11.92469495	uninfected	uninfected	uninfected	uninfected	uninfected	uninfected	uninfected	uninfected	uninfected	4.326830256	uninfected	4.59386607	w+
518	11.54536203	10.44869536	uninfected	uninfected	uninfected	uninfected	uninfected	uninfected	uninfected	uninfected	4.146596301	uninfected	6.517579755	w+
519	uninfected	uninfected	uninfected	uninfected	uninfected	uninfected	uninfected	uninfected	uninfected	uninfected	1.425454486	uninfected	2.91622134	w-
520	uninfected	uninfected	uninfected	uninfected	uninfected	5.086462271	uninfected	uninfected	uninfected	uninfected	2.856225361	uninfected	2.511267385	w+
521	uninfected	uninfected	uninfected	7.998751308	uninfected	uninfected	6.630359229	uninfected	uninfected	uninfected	uninfected	uninfected	uninfected	w-
522	uninfected	uninfected	uninfected	uninfected	uninfected	3.897555026	uninfected	uninfected	uninfected	uninfected	1.528157576	uninfected	3.72702285	w-
523	uninfected	9.93722758	uninfected	uninfected	uninfected	4.568143331	uninfected	uninfected	10.92854578	uninfected	4.847002371	uninfected	5.171954835	w+
524	uninfected	9.97116866	uninfected	uninfected	uninfected	3.852084411	uninfected	uninfected	uninfected	uninfected	-1.580366739	uninfected	-1.585226335	w+
525	uninfected	uninfected	uninfected	uninfected	uninfected	5.723170721	uninfected	uninfected	11.72423441	uninfected	2.690249791	uninfected	3.786151615	w+
526	uninfected	uninfected	uninfected	uninfected	uninfected	5.016921296	uninfected	uninfected	9.442802269	uninfected	3.662298556	uninfected	3.31957027	w-
527	uninfected	uninfected	uninfected	uninfected	uninfected	0.062334311	uninfected	uninfected	uninfected	uninfected	uninfected	uninfected	uninfected	w+
528	uninfected	uninfected	uninfected	uninfected	uninfected	6.053772226	uninfected	11.12547552	uninfected	uninfected	uninfected	6.866726472	uninfected	w+
529	uninfected	uninfected	uninfected	7.288461358	7.125675432	5.480214371	3.311592639	uninfected	uninfected	uninfected	4.967001311	uninfected	4.408201895	w+
530	uninfected	uninfected	uninfected	uninfected	uninfected	uninfected	uninfected	uninfected	uninfected	uninfected	5.214214666	uninfected	6.14713164	w+
531	11.50487092	uninfected	uninfected	uninfected	uninfected	uninfected	uninfected	14.7708233	11.29928954	uninfected	6.535607686	9.907863212	6.52961703	w+
532	uninfected	uninfected	uninfected	uninfected	uninfected	4.454929981	uninfected	uninfected	uninfected	uninfected	uninfected	uninfected	uninfected	w-
533	uninfected	9.635176875	uninfected	uninfected	uninfected	3.836092626	2.454137384	uninfected	uninfected	uninfected	6.064327586	uninfected	4.12541362	w+
534	uninfected	uninfected	uninfected	uninfected	uninfected	uninfected	uninfected	uninfected	10.98771555	uninfected	1.776326521	uninfected	2.456105915	w+
535	uninfected	uninfected	uninfected	uninfected	uninfected	5.292657531	uninfected	uninfected	uninfected	uninfected	3.165277831	uninfected	3.841814725	w+
536	uninfected	uninfected	uninfected	uninfected	uninfected	uninfected	uninfected	uninfected	uninfected	uninfected	2.022061696	uninfected	2.94352218	w-
537	9.945899517	11.31923285	uninfected	uninfected	uninfected	4.340148601	8.601242599	uninfected	uninfected	uninfected	uninfected	uninfected	uninfected	w-
538	uninfected	11.04071803	13.47416781	4.367532398	9.167094842	6.521633781	7.202437939	uninfected	uninfected	uninfected	3.731075631	uninfected	4.868751255	w+
539	uninfected	9.131863355	uninfected	uninfected	8.658240167	5.212779106	uninfected	uninfected	uninfected	uninfected	3.354925506	uninfected	4.47558471	w+
540	uninfected	uninfected	uninfected	4.911696098	uninfected	5.750022181	uninfected	uninfected	uninfected	uninfected	1.962695461	uninfected	1.215636925	w+
541	uninfected	uninfected	uninfected	uninfected	uninfected	uninfected	uninfected	uninfected	uninfected	uninfected	0.006551136	uninfected	0.27731105	w-
542	uninfected	10.78535075	11.44297312	uninfected	uninfected	uninfected	uninfected	uninfected	uninfected	uninfected	uninfected	uninfected	uninfected	w-
543	10.57008089	uninfected	uninfected	uninfected	uninfected	3.864329971	uninfected	13.53603327	uninfected	uninfected	5.589676251	8.704314777	5.443661415	w+
544	12.34475702	uninfected	uninfected	5.710606238	8.184467162	uninfected	uninfected	uninfected	uninfected	uninfected	2.523307191	uninfected	2.119799335	w+
545	uninfected	uninfected	uninfected	uninfected	uninfected	2.919419928	uninfected	uninfected	uninfected	uninfected	1.476986301	uninfected	uninfected	w+
546	uninfected	11.47704587	4.228609522	uninfected	uninfected	3.722484463	11.24794149	uninfected	9.442614497	uninfected	2.724850076	uninfected	3.662421281	w-
548	uninfected	uninfected	uninfected	uninfected	uninfected	uninfected	uninfected	uninfected	uninfected	uninfected	1.771181476	uninfected	2.385264451	w+
549	uninfected	uninfected	uninfected	uninfected	uninfected	uninfected	uninfected	uninfected	uninfected	uninfected	uninfected	uninfected	uninfected	w+
550	6.873852995	uninfected	uninfected	uninfected	uninfected	3.670344223	uninfected	uninfected	uninfected	uninfected	2.965103516	uninfected	3.245010431	w+
551	uninfected	uninfected	uninfected	uninfected	uninfected	uninfected	uninfected	uninfected	uninfected	uninfected	uninfected	uninfected	-2.532008114	w+
552	uninfected	uninfected	uninfected	6.95690026	uninfected	uninfected	uninfected	uninfected	uninfected	uninfected	uninfected	uninfected	uninfected	w+
553	9.681983836	uninfected	uninfected	uninfected	uninfected	uninfected	uninfected	uninfected	uninfected	uninfected	3.822754745	uninfected	4.380536801	w+
554	uninfected	11.36096272	uninfected	uninfected	uninfected	1.17780482	8.886849389	uninfected	11.55088704	uninfected	5.475752725	uninfected	5.688337091	w+
555	uninfected	7.85030308	uninfected	uninfected	8.040248255	5.757145185	uninfected	uninfected	uninfected	uninfected	3.1468829	uninfected	2.743077046	w-
556	uninfected	uninfected	uninfected	7.908051047	uninfected	uninfected	uninfected	uninfected	uninfected	uninfected	5.124009975	uninfected	5.694382431	w+
557	9.472767526	12.85351456	uninfected	uninfected	uninfected	uninfected	uninfected	uninfected	uninfected	uninfected	5.572469595	uninfected	5.841733691	w+
558	uninfected	uninfected	uninfected	uninfected	uninfected	uninfected	uninfected	uninfected	uninfected	uninfected	uninfected	uninfected	uninfected	w+
559	10.9877488	uninfected	uninfected	uninfected	uninfected	uninfected	uninfected	uninfected	uninfected	uninfected	4.87683095	uninfected	5.396351586	w+
560	10.12832383	10.47907086	uninfected	uninfected	uninfected	4.78591296	uninfected	10.27671092	uninfected	9.687123252	4.469265825	7.013172775	4.925228841	w+
561	uninfected	uninfected	uninfected	uninfected	uninfected	5.49113375	uninfected	uninfected	uninfected	uninfected	2.940883525	uninfected	1.994862321	w+
562	uninfected	uninfected	9.661777021	uninfected	uninfected	7.374496525	uninfected	uninfected	uninfected	uninfected	6.15016163	uninfected	5.926145316	w+
563	9.920768816	11.13151585	uninfected	uninfected	8.06146102	6.07835795	7.648674949	10.96915591	uninfected	uninfected	6.342585455	8.348528525	5.825484991	w+
564	10.61700428	uninfected	uninfected	uninfected	uninfected	uninfected	uninfected	12.56539138	uninfected	uninfected	5.37812412	9.25289884	5.352117296	w+
565	uninfected	uninfected	uninfected	uninfected	uninfected	uninfected	uninfected	uninfected	uninfected	uninfected	3.349181065	uninfected	2.924722431	w+
566	uninfected	uninfected	uninfected	uninfected	uninfected	-1.977000935	uninfected	uninfected	uninfected	uninfected	4.57191456	uninfected	2.286986116	w-
567	10.01296585	12.83371288	uninfected	uninfected	uninfected	6.370554985	uninfected	uninfected	uninfected	uninfected	6.18062866	uninfected	5.869040246	w-
568	uninfected	uninfected	uninfected	uninfected	uninfected	uninfected	uninfected	uninfected	uninfected	uninfected	0.0191306	uninfected	-0.127980464	w+
569	uninfected	uninfected	uninfected	uninfected	uninfected	5.044365945	uninfected	uninfected	uninfected	uninfected	3.61946095	uninfected	2.736515756	w+
570	12.53345555	uninfected	uninfected	uninfected	uninfected	uninfected	uninfected	uninfected	uninfected	uninfected	4.393578415	uninfected	3.830434561	w+
571	uninfected	uninfected	uninfected	uninfected	uninfected	6.43453681	uninfected	uninfected	uninfected	uninfected	uninfected	uninfected	uninfected	w-
572	10.54380787	uninfected	uninfected	uninfected	uninfected	5.201397005	uninfected	10.59219497	uninfected	uninfected	6.26608075	6.92541471	6.104330776	w+
573	uninfected	uninfected	uninfected	uninfected	uninfected	uninfected	uninfected	uninfected	uninfected	uninfected	-1.840004075	uninfected	-0.428342099	w+
574	10.1565297	9.64727673	11.81826544	uninfected	uninfected	6.014118835	5.953476894	10.5049168	uninfected	uninfected	5.13493527	7.80812517	5.257927666	w+
575	uninfected	uninfected	uninfected	uninfected	12.22931533	9.14621226	uninfected	uninfected	uninfected	uninfected	3.584623225	uninfected	5.389012101	w+
576	uninfected	uninfected	uninfected	uninfected	uninfected	1.04304816	uninfected	uninfected	uninfected	uninfected	uninfected	uninfected	uninfected	w+
577	8.867531091	uninfected	uninfected	uninfected	8.708223295	uninfected	uninfected	11.51591819	uninfected	uninfected	2.94757832	8.01051679	2.937719106	w+
578	uninfected	uninfected	uninfected	3.936060472	uninfected	uninfected	uninfected	8.086424288	uninfected	uninfected	5.83793057	5.51025262	6.642116316	w+
579	uninfected	uninfected	5.259130956	uninfected	uninfected	5.96770598	2.718082419	uninfected	uninfected	uninfected	uninfected	uninfected	uninfected	w+
580	12.16036614	uninfected	uninfected	uninfected	uninfected	5.51795527	uninfected	uninfected	uninfected	uninfected	5.077133065	uninfected	5.006354091	w+
581	uninfected	uninfected	uninfected	7.024506132	uninfected	5.285047785	uninfected	uninfected	uninfected	uninfected	-0.31176769	uninfected	0.147289996	w-
582	11.9055003	uninfected	uninfected	uninfected	7.746192505	5.463089435	uninfected	13.0538874	uninfected	uninfected	5.01955498	9.64593091	5.608007196	w-
583	uninfected	uninfected	uninfected	uninfected	uninfected	6.6766709	uninfected	9.567468863	uninfected	uninfected	5.227797395	6.771997115	4.547740701	w-
584	9.607275661	uninfected	uninfected	4.748191392	uninfected	6.264864795	uninfected	uninfected	uninfected	uninfected	6.00070752	uninfected	6.504743336	w+
585	uninfected	uninfected	uninfected	uninfected	8.735296015	5.952192945	uninfected	uninfected	uninfected	uninfected	3.87155617	uninfected	3.605643036	w-
586	10.08074731	uninfected	uninfected	6.260157147	8.32143951	5.73833644	uninfected	uninfected	uninfected	uninfected	3.596809285	uninfected	4.297482261	w+
587	uninfected	uninfected	uninfected	uninfected	7.866650155	5.783547085	uninfected	uninfected	uninfected	uninfected	0.01112736	uninfected	0.175905946	w+
588	uninfected	8.78292763	uninfected	uninfected	uninfected	uninfected	4.591627114	uninfected	uninfected	uninfected	uninfected	uninfected	uninfected	w+
589	9.027725681	uninfected	uninfected	uninfected	uninfected	uninfected	uninfected	uninfected	uninfected	uninfected	uninfected	uninfected	uninfected	w-
590	uninfected	uninfected	uninfected	6.027606527	uninfected	4.91673781	3.552515019	uninfected	uninfected	uninfected	uninfected	uninfected	uninfected	w+
591	uninfected	uninfected	uninfected	uninfected	uninfected	uninfected	uninfected	uninfected	uninfected	uninfected	uninfected	uninfected	uninfected	w-
592	uninfected	uninfected	uninfected	5.854684392	uninfected	uninfected	uninfected	uninfected	11.54165261	uninfected	4.74279202	uninfected	5.181007156	w-
593	uninfected	uninfected	uninfected	uninfected	uninfected	5.29971129	uninfected	uninfected	uninfected	uninfected	uninfected	uninfected	uninfected	w+
594	uninfected	uninfected	uninfected	uninfected	uninfected	uninfected	uninfected	uninfected	uninfected	uninfected	uninfected	uninfected	uninfected	w+
595	uninfected	uninfected	uninfected	uninfected	uninfected	5.198778405	uninfected	uninfected	uninfected	uninfected	3.10144222	uninfected	1.916588546	w+
596	uninfected	uninfected	uninfected	uninfected	uninfected	uninfected	uninfected	uninfected	uninfected	uninfected	uninfected	uninfected	uninfected	w+
597	uninfected	uninfected	uninfected	uninfected	uninfected	uninfected	uninfected	uninfected	uninfected	uninfected	uninfected	uninfected	uninfected	w+
598	uninfected	uninfected	uninfected	uninfected	7.366157485	5.483054415	uninfected	uninfected	uninfected	uninfected	-2.75260841	uninfected	-2.082098244	w+
599	uninfected	uninfected	uninfected	uninfected	uninfected	5.75444323	uninfected	7.745241193	11.55652325	uninfected	1.349326975	4.651390695	2.232065911	w-
600	uninfected	uninfected	uninfected	uninfected	uninfected	uninfected	uninfected	uninfected	uninfected	uninfected	uninfected	uninfected	uninfected	w+
601	10.27665278	uninfected	uninfected	uninfected	uninfected	5.83424191	uninfected	uninfected	uninfected	uninfected	4.783930455	uninfected	5.513822111	w+
602	uninfected	uninfected	uninfected	uninfected	uninfected	uninfected	uninfected	uninfected	uninfected	uninfected	uninfected	uninfected	uninfected	w+
603	uninfected	uninfected	uninfected	uninfected	uninfected	6.1280766	uninfected	uninfected	uninfected	uninfected	uninfected	uninfected	uninfected	w-
604	10.66009177	uninfected	uninfected	uninfected	uninfected	7.0176809	uninfected	12.40847886	11.79151232	uninfected	6.604610235	9.292675544	5.726687101	w-
605	uninfected	7.87879591	uninfected	uninfected	7.778741085	6.595638015	uninfected	uninfected	uninfected	uninfected	uninfected	uninfected	uninfected	w-
606	uninfected	10.17357599	uninfected	3.126494332	12.97352117	10.79041809	uninfected	uninfected	uninfected	uninfected	5.4258473	uninfected	6.147459156	w+
607	uninfected	uninfected	uninfected	uninfected	uninfected	5.61485108	uninfected	uninfected	uninfected	uninfected	uninfected	uninfected	uninfected	w-
608	10.25090163	uninfected	uninfected	uninfected	8.49159383	uninfected	uninfected	uninfected	uninfected	uninfected	2.321821235	uninfected	3.280377281	w+
609	uninfected	uninfected	uninfected	4.400573657	uninfected	uninfected	uninfected	uninfected	uninfected	uninfected	3.701160685	uninfected	3.109172951	w+
610	uninfected	3.21969263	15.87663587	uninfected	uninfected	6.446534735	3.804500893	uninfected	uninfected	uninfected	6.251631	uninfected	6.495781036	w-
611	uninfected	uninfected	uninfected	uninfected	uninfected	uninfected	uninfected	uninfected	11.83703551	uninfected	2.37854414	uninfected	2.717517066	w-
612	uninfected	uninfected	uninfected	7.105769962	uninfected	6.995910615	uninfected	7.486708577	uninfected	uninfected	4.38338679	4.884130429	3.360895206	w-
613	uninfected	uninfected	uninfected	uninfected	uninfected	uninfected	uninfected	uninfected	uninfected	uninfected	3.794249405	uninfected	4.814991691	w-
614	uninfected	uninfected	uninfected	uninfected	uninfected	uninfected	uninfected	uninfected	uninfected	uninfected	uninfected	uninfected	uninfected	w+
615	uninfected	uninfected	uninfected	uninfected	uninfected	uninfected	uninfected	uninfected	11.54096834	uninfected	uninfected	uninfected	uninfected	w+
616	uninfected	5.357431965	uninfected	8.685624657	8.68737714	6.50427407	uninfected	8.295072032	11.80176348	uninfected	5.479226975	4.928699184	4.576305171	w-
617	uninfected	uninfected	uninfected	uninfected	uninfected	uninfected	uninfected	uninfected	uninfected	uninfected	2.54796911	uninfected	2.237428786	w+
618	10.41149508	5.752242105	uninfected	uninfected	uninfected	4.76908421	uninfected	uninfected	uninfected	uninfected	5.298436605	uninfected	5.454076131	w+
619	uninfected	uninfected	uninfected	uninfected	uninfected	uninfected	2.730184793	uninfected	uninfected	uninfected	4.83779921	uninfected	4.298725136	w+
620	uninfected	uninfected	uninfected	uninfected	uninfected	5.174451375	uninfected	uninfected	uninfected	uninfected	-0.61465231	uninfected	-0.318001544	w+
621	uninfected	uninfected	uninfected	uninfected	uninfected	-0.321416275	uninfected	uninfected	uninfected	uninfected	uninfected	uninfected	uninfected	w+
622	uninfected	uninfected	uninfected	uninfected	uninfected	uninfected	uninfected	10.09522565	uninfected	uninfected	6.45952337	7.091590829	6.439491316	w+
623	uninfected	uninfected	uninfected	uninfected	uninfected	1.92109715	uninfected	uninfected	uninfected	uninfected	uninfected	uninfected	uninfected	w+
624	uninfected	uninfected	uninfected	uninfected	uninfected	4.979755255	uninfected	uninfected	uninfected	uninfected	4.19362055	uninfected	5.024037106	w-
625	uninfected	11.11530176	uninfected	uninfected	uninfected	uninfected	uninfected	uninfected	uninfected	uninfected	uninfected	uninfected	uninfected	w-
626	9.676116276	uninfected	uninfected	uninfected	uninfected	uninfected	uninfected	12.72450337	uninfected	uninfected	4.289028075	9.827637354	3.732287191	w+
627	uninfected	uninfected	uninfected	uninfected	9.01428666	uninfected	uninfected	uninfected	uninfected	uninfected	3.270781305	uninfected	2.015288971	w+
628	9.795835821	13.38658285	uninfected	uninfected	9.236528025	7.353424955	5.699992793	12.64422292	uninfected	uninfected	6.71495966	10.31652766	6.421566406	w+
629	uninfected	uninfected	uninfected	uninfected	uninfected	4.76231282	uninfected	uninfected	uninfected	uninfected	uninfected	uninfected	uninfected	w+
630	8.881869031	uninfected	4.67916461	uninfected	uninfected	5.139458165	uninfected	12.43025613	uninfected	uninfected	5.61148081	9.921353219	5.395752876	w-
631	uninfected	uninfected	uninfected	uninfected	9.1853362	-0.39776687	uninfected	uninfected	uninfected	uninfected	2.992047525	uninfected	1.637250991	w+
632	uninfected	uninfected	uninfected	uninfected	8.58867822	6.70557515	uninfected	uninfected	uninfected	uninfected	5.145060335	uninfected	5.499285371	w-
633	10.35205504	uninfected	uninfected	uninfected	uninfected	uninfected	uninfected	12.60044213	uninfected	uninfected	5.557113325	9.053130564	6.414583711	w+
634	uninfected	uninfected	uninfected	uninfected	uninfected	uninfected	uninfected	uninfected	uninfected	uninfected	2.94123332	uninfected	2.818395166	w-
635	uninfected	uninfected	uninfected	uninfected	uninfected	uninfected	uninfected	uninfected	uninfected	uninfected	uninfected	uninfected	uninfected	w-
636	uninfected	uninfected	uninfected	3.901730422	uninfected	5.723974805	uninfected	uninfected	uninfected	uninfected	4.21951124	uninfected	2.833996856	w+
637	10.72244936	uninfected	uninfected	uninfected	uninfected	5.380038495	uninfected	12.67083646	uninfected	uninfected	3.37510039	9.691320449	3.517624026	w-
638	uninfected	uninfected	uninfected	uninfected	uninfected	uninfected	uninfected	uninfected	uninfected	uninfected	uninfected	uninfected	uninfected	w-
639	uninfected	uninfected	uninfected	8.135881087	uninfected	5.84096009	uninfected	uninfected	uninfected	uninfected	uninfected	uninfected	uninfected	w-
640	9.836999686	uninfected	uninfected	uninfected	uninfected	5.79458882	11.12625607	uninfected	uninfected	uninfected	5.292372685	uninfected	5.584607941	w+
641	8.430112744	uninfected	uninfected	uninfected	uninfected	uninfected	uninfected	12.67030698	uninfected	uninfected	4.898270236	9.802121758	4.28129604	w+
642	5.219086359	uninfected	uninfected	uninfected	uninfected	uninfected	uninfected	uninfected	uninfected	uninfected	uninfected	uninfected	uninfected	w+
643	5.989975644	uninfected	uninfected	uninfected	uninfected	uninfected	uninfected	10.03016988	uninfected	uninfected	2.447965056	7.068102288	2.2119294	w-
644	7.682551709	uninfected	uninfected	uninfected	uninfected	4.179042937	uninfected	uninfected	uninfected	uninfected	4.511153461	uninfected	5.457598605	w+
645	8.199528789	uninfected	uninfected	uninfected	uninfected	3.896020017	uninfected	uninfected	uninfected	uninfected	3.416849331	uninfected	3.845965265	w+
646	uninfected	uninfected	uninfected	uninfected	uninfected	4.601834722	uninfected	uninfected	uninfected	uninfected	2.784476056	uninfected	1.85823578	w+
647	uninfected	11.49811438	12.82427502	uninfected	uninfected	5.243552977	3.829545054	8.087255985	uninfected	uninfected	5.479977541	6.511688183	6.279279325	w+
648	7.887985439	uninfected	uninfected	uninfected	uninfected	uninfected	uninfected	uninfected	9.954003222	uninfected	2.965855911	uninfected	2.767711635	w-
649	uninfected	uninfected	11.32825426	uninfected	uninfected	4.842385968	uninfected	9.115105266	uninfected	uninfected	4.672138565	uninfected	5.300739887	w+
650	10.39592072	uninfected	uninfected	10.27230967	uninfected	5.081913633	uninfected	14.75463293	uninfected	5.824641723	3.74858983	9.293106239	3.661929692	w-
651	uninfected	uninfected	uninfected	3.263783965	9.092660933	6.583285933	uninfected	uninfected	uninfected	uninfected	4.55762051	uninfected	6.094884632	w+
652	uninfected	uninfected	uninfected	uninfected	uninfected	1.834956658	uninfected	uninfected	uninfected	uninfected	uninfected	uninfected	uninfected	w+
653	uninfected	uninfected	uninfected	uninfected	uninfected	3.918987838	uninfected	uninfected	uninfected	uninfected	3.567042965	uninfected	2.542434607	w+
654	uninfected	uninfected	uninfected	uninfected	uninfected	uninfected	uninfected	uninfected	uninfected	12.88006966	4.780467725	uninfected	3.727127057	w-
655	uninfected	uninfected	uninfected	uninfected	uninfected	uninfected	uninfected	uninfected	uninfected	uninfected	uninfected	uninfected	uninfected	w+
656	uninfected	uninfected	uninfected	uninfected	uninfected	uninfected	uninfected	uninfected	uninfected	uninfected	4.21977521	uninfected	4.362031242	w+
657	uninfected	uninfected	uninfected	uninfected	uninfected	uninfected	uninfected	uninfected	uninfected	uninfected	-1.963606795	uninfected	-2.078074163	w+
658	11.01168633	uninfected	uninfected	uninfected	uninfected	uninfected	uninfected	uninfected	uninfected	uninfected	3.967654	uninfected	3.491469412	w+
659	uninfected	uninfected	uninfected	uninfected	uninfected	5.577916823	uninfected	uninfected	12.2777793	uninfected	uninfected	uninfected	uninfected	w+
660	uninfected	uninfected	uninfected	uninfected	10.8487984	uninfected	uninfected	13.8121427	uninfected	uninfected	3.981007275	9.171981364	3.607434217	w-
661	uninfected	uninfected	uninfected	uninfected	uninfected	5.753749268	uninfected	uninfected	uninfected	uninfected	uninfected	uninfected	uninfected	w+
662	uninfected	uninfected	uninfected	uninfected	uninfected	uninfected	uninfected	uninfected	uninfected	uninfected	5.20718644	uninfected	4.688273422	w+
663	uninfected	uninfected	uninfected	uninfected	uninfected	3.866240033	uninfected	uninfected	uninfected	uninfected	0.24769131	uninfected	-0.747742248	w+
664	uninfected	uninfected	uninfected	uninfected	uninfected	4.540922233	uninfected	uninfected	9.647391771	uninfected	uninfected	uninfected	uninfected	w+
665	uninfected	uninfected	uninfected	uninfected	uninfected	4.284926408	uninfected	uninfected	uninfected	uninfected	uninfected	uninfected	-1.968489543	w-
666	9.712255525	uninfected	uninfected	uninfected	uninfected	5.398248433	uninfected	13.67096773	uninfected	uninfected	3.66073685	8.886582989	3.356217442	w+
667	10.87115579	uninfected	uninfected	uninfected	uninfected	5.357148698	uninfected	14.429868	uninfected	uninfected	2.827307705	9.954139564	2.626315377	w+
668	9.972419065	uninfected	uninfected	uninfected	uninfected	4.458411973	uninfected	uninfected	uninfected	uninfected	4.89901128	uninfected	5.870822822	w+
669	uninfected	uninfected	uninfected	uninfected	uninfected	5.443991578	uninfected	uninfected	uninfected	uninfected	1.764744915	uninfected	1.783141547	w+
670	10.05116216	uninfected	uninfected	uninfected	uninfected	5.737155068	uninfected	uninfected	uninfected	uninfected	4.491096275	uninfected	3.369295147	w-
671	10.58597478	8.53816067	uninfected	uninfected	9.581342688	6.671967688	uninfected	13.54468699	uninfected	uninfected	5.225723885	9.231698504	4.497013957	w+
672	8.53516702	11.35735291	11.2980614	uninfected	uninfected	uninfected	7.113748036	uninfected	uninfected	uninfected	4.215234615	uninfected	4.565860847	w+
673	uninfected	11.2429406	uninfected	uninfected	uninfected	5.436747618	3.693277306	uninfected	uninfected	uninfected	3.474948235	uninfected	5.122795667	w+
674	10.35272248	uninfected	uninfected	uninfected	uninfected	uninfected	uninfected	uninfected	uninfected	uninfected	1.93093671	uninfected	2.495601792	w+
675	2.378434725	uninfected	uninfected	uninfected	uninfected	uninfected	uninfected	uninfected	uninfected	uninfected	uninfected	uninfected	uninfected	w+
676	uninfected	uninfected	uninfected	uninfected	uninfected	uninfected	uninfected	uninfected	uninfected	uninfected	4.584206395	uninfected	4.673452437	w+
677	uninfected	uninfected	uninfected	uninfected	uninfected	6.422180818	uninfected	uninfected	uninfected	uninfected	3.391779835	uninfected	3.936043917	w+
678	10.38125653	uninfected	uninfected	uninfected	uninfected	4.067249443	uninfected	12.73996874	uninfected	uninfected	2.88201676	8.290079549	2.511417262	w+
679	uninfected	uninfected	uninfected	3.82946161	uninfected	4.651868468	uninfected	uninfected	uninfected	uninfected	2.649678695	uninfected	3.363091227	w+
680	9.3135592	11.08574509	12.92787989	uninfected	uninfected	uninfected	7.854600926	13.27227141	uninfected	uninfected	4.498176005	8.892845394	4.036672277	w+
681	uninfected	uninfected	uninfected	uninfected	9.036423028	5.127048028	uninfected	uninfected	uninfected	uninfected	0.853985755	uninfected	0.236392237	w+
682	uninfected	uninfected	uninfected	uninfected	uninfected	uninfected	uninfected	uninfected	uninfected	uninfected	uninfected	uninfected	uninfected	w+
683	9.58331437	uninfected	uninfected	uninfected	uninfected	3.869307278	uninfected	uninfected	uninfected	uninfected	4.523730285	uninfected	5.313562647	w+
684	uninfected	uninfected	uninfected	uninfected	uninfected	uninfected	uninfected	uninfected	uninfected	uninfected	2.35106988	uninfected	1.853368482	w-
685	9.52485303	uninfected	uninfected	uninfected	uninfected	uninfected	uninfected	uninfected	uninfected	uninfected	3.302628945	uninfected	2.964448647	w-
686	uninfected	uninfected	uninfected	uninfected	uninfected	-0.350983707	uninfected	uninfected	uninfected	uninfected	uninfected	uninfected	uninfected	w+
687	uninfected	uninfected	uninfected	uninfected	uninfected	5.582751648	uninfected	uninfected	uninfected	uninfected	uninfected	uninfected	uninfected	w+
688	uninfected	uninfected	uninfected	uninfected	uninfected	uninfected	uninfected	uninfected	uninfected	uninfected	uninfected	uninfected	uninfected	w+
689	10.4164991	uninfected	uninfected	uninfected	uninfected	4.502492003	uninfected	12.9752113	10.87075429	uninfected	3.22774898	8.57441421	3.049137473	w-
690	uninfected	uninfected	uninfected	uninfected	uninfected	0.855156838	3.633128556	uninfected	uninfected	uninfected	uninfected	uninfected	uninfected	w+
691	uninfected	uninfected	uninfected	uninfected	uninfected	4.992965483	uninfected	uninfected	uninfected	uninfected	4.27261928	uninfected	3.491005223	w+
692	9.592436785	uninfected	uninfected	uninfected	uninfected	5.278429693	uninfected	uninfected	uninfected	uninfected	3.36179671	uninfected	3.262265783	w+
693	uninfected	uninfected	uninfected	uninfected	9.064275338	5.454900338	uninfected	uninfected	uninfected	uninfected	4.179062495	uninfected	4.921436208	w+
694	9.90741615	7.01960204	uninfected	uninfected	uninfected	uninfected	uninfected	uninfected	uninfected	uninfected	5.691357945	uninfected	5.959431278	w+
695	10.71346325	12.07564914	13.81490934	uninfected	uninfected	6.299456153	uninfected	uninfected	12.21037782	uninfected	6.17287559	2.67893222	5.517355393	w+
696	uninfected	uninfected	uninfected	3.357083436	8.879142393	uninfected	uninfected	8.342486691	uninfected	uninfected	3.05210215	4.21238891	1.625758483	w-
697	uninfected	uninfected	uninfected	uninfected	uninfected	4.729367348	uninfected	9.002086646	uninfected	uninfected	4.292821645	5.935553165	5.357059488	w+
698	uninfected	uninfected	uninfected	uninfected	9.096484773	uninfected	uninfected	uninfected	uninfected	uninfected	2.64323909	uninfected	3.591920213	w+
699	uninfected	uninfected	uninfected	uninfected	uninfected	5.253532653	uninfected	12.22625195	11.47649885	uninfected	3.1441682	7.75398269	3.434960913	w+
700	uninfected	uninfected	uninfected	uninfected	uninfected	5.193400168	uninfected	uninfected	uninfected	uninfected	1.477199775	uninfected	1.764765258	w+
701	uninfected	5.012620875	uninfected	uninfected	uninfected	4.856427893	3.348488811	uninfected	uninfected	uninfected	uninfected	uninfected	uninfected	w-
702	uninfected	uninfected	uninfected	4.775757986	uninfected	uninfected	uninfected	uninfected	uninfected	uninfected	uninfected	uninfected	uninfected	w+
703	uninfected	uninfected	uninfected	uninfected	13.60374452	uninfected	uninfected	uninfected	uninfected	uninfected	uninfected	uninfected	uninfected	w+
704	uninfected	uninfected	uninfected	uninfected	uninfected	1.734753698	uninfected	uninfected	uninfected	10.89168811	uninfected	uninfected	uninfected	w+
705	uninfected	uninfected	uninfected	uninfected	uninfected	4.646659448	uninfected	uninfected	uninfected	uninfected	3.405316765	uninfected	4.547367758	w+
706	uninfected	uninfected	uninfected	uninfected	uninfected	5.099450813	uninfected	uninfected	uninfected	uninfected	uninfected	uninfected	uninfected	w+
707	uninfected	4.702402675	uninfected	uninfected	uninfected	0.886209693	uninfected	uninfected	uninfected	9.345141854	uninfected	uninfected	uninfected	w+
708	uninfected	uninfected	uninfected	uninfected	uninfected	4.054172493	uninfected	7.326891791	uninfected	uninfected	uninfected	3.8475333	-2.377294067	w+
709	uninfected	12.16916442	uninfected	uninfected	uninfected	4.332971433	uninfected	uninfected	uninfected	uninfected	4.13402758	uninfected	4.022751203	w+
710	9.861560625	uninfected	uninfected	uninfected	uninfected	5.847553533	uninfected	uninfected	11.12715501	uninfected	2.58303618	uninfected	1.966682443	w-
711	uninfected	uninfected	uninfected	uninfected	uninfected	9.643400778	uninfected	uninfected	uninfected	uninfected	4.037986055	uninfected	4.884925398	w+
712	uninfected	11.67737796	13.15462537	uninfected	uninfected	5.781184973	10.69224537	uninfected	uninfected	uninfected	2.95039679	uninfected	3.615262533	w+
713	uninfected	uninfected	uninfected	7.990032771	uninfected	uninfected	uninfected	uninfected	uninfected	uninfected	4.448204565	uninfected	4.755339448	w+
714	8.675043825	uninfected	uninfected	uninfected	uninfected	uninfected	uninfected	uninfected	uninfected	uninfected	4.31103659	uninfected	4.628524563	w-
715	uninfected	uninfected	uninfected	uninfected	uninfected	3.974503343	uninfected	uninfected	uninfected	uninfected	0.52442043	uninfected	1.261845523	w+
716	10.40296745	uninfected	uninfected	uninfected	uninfected	uninfected	uninfected	uninfected	uninfected	uninfected	3.722087055	uninfected	3.998172198	w-
717	uninfected	uninfected	uninfected	uninfected	uninfected	4.672310613	uninfected	uninfected	uninfected	uninfected	4.08738273	uninfected	4.902298633	w+
718	uninfected	14.71636569	uninfected	uninfected	uninfected	7.000172708	11.37456166	uninfected	uninfected	uninfected	4.080419305	uninfected	5.084363948	w+
719	uninfected	6.709846445	uninfected	6.995633816	uninfected	uninfected	uninfected	10.75637276	uninfected	uninfected	3.10186164	6.2894292	3.770471503	w+
720	uninfected	uninfected	uninfected	uninfected	uninfected	-1.926896537	uninfected	uninfected	uninfected	uninfected	2.52379646	uninfected	2.417830133	w+
721	9.862515905	uninfected	uninfected	uninfected	uninfected	0.548508813	uninfected	uninfected	uninfected	uninfected	2.87213653	uninfected	2.973796553	w+
722	uninfected	3.591446675	uninfected	uninfected	uninfected	uninfected	5.794660041	uninfected	uninfected	uninfected	uninfected	uninfected	uninfected	w+
723	10.648409	uninfected	uninfected	uninfected	uninfected	uninfected	uninfected	13.00712121	uninfected	uninfected	5.676362675	8.636736405	5.764146738	w+
724	uninfected	uninfected	uninfected	uninfected	uninfected	3.348167513	uninfected	11.62088681	uninfected	uninfected	0.74591747	6.65479469	0.837331213	w-
725	uninfected	uninfected	uninfected	uninfected	uninfected	uninfected	5.895672921	uninfected	uninfected	uninfected	uninfected	uninfected	uninfected	w+
726	uninfected	uninfected	uninfected	uninfected	uninfected	uninfected	uninfected	uninfected	uninfected	uninfected	uninfected	uninfected	uninfected	w+
727	uninfected	uninfected	uninfected	uninfected	uninfected	uninfected	uninfected	uninfected	uninfected	6.761214054	2.05694064	uninfected	1.773535583	w-
728	10.80098511	uninfected	uninfected	uninfected	11.49635301	7.386978013	uninfected	uninfected	uninfected	uninfected	6.38465701	uninfected	6.751661653	w+
729	uninfected	uninfected	uninfected	uninfected	7.723607038	4.914232038	uninfected	uninfected	9.708730297	uninfected	uninfected	uninfected	-2.210897552	w+
730	9.821328505	uninfected	uninfected	uninfected	8.916696413	5.907321413	uninfected	uninfected	10.58236547	uninfected	3.10269595	uninfected	3.900774743	w+
731	9.42454288	uninfected	uninfected	uninfected	uninfected	4.510535788	uninfected	uninfected	uninfected	uninfected	5.046912225	uninfected	5.839004798	w+
732	uninfected	13.10635848	11.41377069	uninfected	uninfected	uninfected	6.311845256	uninfected	uninfected	uninfected	uninfected	uninfected	uninfected	w+
733	uninfected	11.73345458	uninfected	uninfected	uninfected	3.967261598	4.558371516	uninfected	uninfected	uninfected	3.196291305	uninfected	2.378176318	w-
734	9.61359104	8.92577693	10.85436971	uninfected	9.508958948	5.399583948	3.738989836	14.27230325	12.26757845	uninfected	3.660353085	9.779786335	3.639567048	w-
735	uninfected	uninfected	uninfected	uninfected	uninfected	5.935632188	uninfected	uninfected	uninfected	uninfected	3.505418125	uninfected	4.356576508	w-
736	uninfected	uninfected	uninfected	uninfected	uninfected	uninfected	uninfected	uninfected	uninfected	uninfected	0.91438678	uninfected	1.250618263	w+
737	uninfected	uninfected	uninfected	uninfected	uninfected	uninfected	uninfected	uninfected	uninfected	uninfected	uninfected	uninfected	uninfected	w+
738	uninfected	uninfected	uninfected	uninfected	uninfected	0.20154727	uninfected	uninfected	10.30178411	uninfected	0.283057637	uninfected	1.546859445	w+
739	uninfected	uninfected	uninfected	uninfected	uninfected	5.784652205	uninfected	8.048528246	uninfected	uninfected	5.266864862	5.222642751	5.63314183	w-
740	8.309106473	uninfected	uninfected	uninfected	10.07268103	6.50056224	uninfected	uninfected	uninfected	uninfected	6.441881347	uninfected	5.752538114	w+
741	uninfected	uninfected	uninfected	uninfected	uninfected	uninfected	uninfected	uninfected	uninfected	uninfected	uninfected	uninfected	uninfected	w+
742	uninfected	uninfected	uninfected	uninfected	uninfected	5.810114735	uninfected	uninfected	uninfected	uninfected	2.400544632	uninfected	4.1355283	w-
743	uninfected	uninfected	uninfected	uninfected	uninfected	6.743839025	uninfected	uninfected	uninfected	uninfected	2.267802022	uninfected	2.80354309	w+
744	uninfected	uninfected	uninfected	uninfected	uninfected	uninfected	uninfected	uninfected	uninfected	uninfected	4.085908827	uninfected	5.030974545	w+
745	uninfected	uninfected	uninfected	uninfected	13.71474844	9.033805455	uninfected	uninfected	uninfected	uninfected	3.241224515	uninfected	4.733040091	w+
746	uninfected	11.14865196	13.21779879	uninfected	uninfected	5.44631713	6.364319228	11.28128789	uninfected	uninfected	4.76943328	8.753941309	5.451565066	w-
747	uninfected	uninfected	14.15032008	uninfected	uninfected	uninfected	11.21030411	uninfected	uninfected	uninfected	3.09055015	uninfected	4.508227096	w+
748	uninfected	12.745792	uninfected	uninfected	12.91440016	9.233457175	10.80846439	uninfected	10.65959352	uninfected	4.342556225	uninfected	5.189057591	w-
749	9.862365256	11.87417377	13.62360308	uninfected	12.83278192	9.85183894	uninfected	uninfected	uninfected	uninfected	5.59690944	uninfected	6.137150696	w-
750	8.758641961	uninfected	12.10072428	uninfected	uninfected	uninfected	7.338720213	11.18308641	uninfected	uninfected	4.096750975	8.333597414	4.061748281	w+
751	uninfected	uninfected	uninfected	uninfected	uninfected	uninfected	uninfected	uninfected	uninfected	uninfected	4.057504115	uninfected	3.662997681	w+
752	uninfected	uninfected	uninfected	uninfected	uninfected	uninfected	8.289572833	8.835153245	uninfected	uninfected	3.720605845	5.114400364	3.843256961	w-
753	uninfected	uninfected	uninfected	uninfected	uninfected	5.364808156	uninfected	uninfected	uninfected	uninfected	3.901111117	uninfected	4.277673662	w+
754	uninfected	uninfected	uninfected	uninfected	9.536482989	4.955540006	uninfected	5.033125146	11.95967415	uninfected	uninfected	3.135657165	uninfected	w+
755	8.804091107	uninfected	uninfected	uninfected	3.274507774	3.793564791	uninfected	uninfected	10.97582584	uninfected	5.161630832	uninfected	4.898633627	w+
756	8.669062382	uninfected	uninfected	uninfected	uninfected	0.958536066	uninfected	uninfected	uninfected	uninfected	5.819406817	uninfected	4.610127232	w+
757	uninfected	11.76304047	uninfected	10.03236592	9.331648624	4.650705641	8.870197379	uninfected	uninfected	uninfected	5.207723172	uninfected	6.073013285	w+
758	uninfected	10.47555061	12.44081798	uninfected	uninfected	5.003215786	5.638329474	uninfected	uninfected	uninfected	5.609035877	uninfected	5.961957794	w+
759	uninfected	uninfected	uninfected	uninfected	uninfected	4.309044146	uninfected	uninfected	uninfected	uninfected	uninfected	uninfected	uninfected	w+
760	8.340570792	uninfected	uninfected	uninfected	uninfected	4.730044476	uninfected	uninfected	uninfected	uninfected	uninfected	uninfected	uninfected	w+
761	uninfected	uninfected	uninfected	uninfected	uninfected	uninfected	uninfected	uninfected	uninfected	uninfected	uninfected	uninfected	uninfected	w-
762	uninfected	uninfected	uninfected	uninfected	uninfected	uninfected	uninfected	uninfected	uninfected	uninfected	-0.307626798	uninfected	0.338427897	w-
763	uninfected	uninfected	uninfected	uninfected	uninfected	5.083563496	uninfected	uninfected	uninfected	uninfected	6.478925217	uninfected	6.408120092	w+
764	uninfected	uninfected	uninfected	uninfected	uninfected	uninfected	uninfected	uninfected	uninfected	uninfected	uninfected	uninfected	uninfected	w+
765	uninfected	uninfected	uninfected	uninfected	uninfected	uninfected	3.597907029	uninfected	uninfected	uninfected	1.611940772	uninfected	1.136361937	w+
766	uninfected	uninfected	uninfected	uninfected	uninfected	uninfected	uninfected	uninfected	uninfected	uninfected	uninfected	uninfected	uninfected	w-
767	9.190391767	uninfected	uninfected	uninfected	uninfected	3.779865451	uninfected	uninfected	uninfected	uninfected	4.103505522	uninfected	3.694462637	w+
768	uninfected	uninfected	uninfected	uninfected	uninfected	uninfected	uninfected	uninfected	uninfected	uninfected	uninfected	uninfected	uninfected	w-
769	uninfected	uninfected	uninfected	uninfected	uninfected	uninfected	uninfected	uninfected	uninfected	uninfected	uninfected	uninfected	uninfected	w+
770	uninfected	uninfected	uninfected	uninfected	uninfected	-1.313915599	uninfected	uninfected	uninfected	uninfected	uninfected	uninfected	uninfected	w+
771	9.842081947	2.983890458	uninfected	uninfected	uninfected	uninfected	uninfected	uninfected	uninfected	uninfected	5.422231382	uninfected	4.841972487	w-
772	uninfected	uninfected	uninfected	uninfected	uninfected	4.164737586	uninfected	uninfected	uninfected	uninfected	1.993465317	uninfected	0.541948642	w-
773	uninfected	2.565341033	uninfected	uninfected	uninfected	6.093006206	7.104222344	uninfected	uninfected	uninfected	4.189959037	uninfected	4.256304682	w-
774	uninfected	uninfected	uninfected	uninfected	uninfected	uninfected	3.422002874	uninfected	uninfected	uninfected	uninfected	uninfected	uninfected	w+
775	uninfected	uninfected	uninfected	uninfected	uninfected	uninfected	uninfected	uninfected	10.64592724	uninfected	uninfected	uninfected	uninfected	w+
776	uninfected	uninfected	uninfected	5.905375828	uninfected	4.212871131	uninfected	uninfected	uninfected	uninfected	-2.538424708	uninfected	-2.260120183	w+
777	uninfected	uninfected	uninfected	uninfected	uninfected	4.158942544	2.665913682	uninfected	uninfected	uninfected	4.170218036	uninfected	3.809972761	w-
778	9.962028175	uninfected	uninfected	uninfected	uninfected	4.151501859	uninfected	uninfected	uninfected	uninfected	4.889643121	uninfected	4.65856254	w+
779	9.399194085	uninfected	uninfected	uninfected	uninfected	uninfected	uninfected	13.46625291	uninfected	uninfected	uninfected	10.18463691	uninfected	w+
780	uninfected	uninfected	uninfected	uninfected	uninfected	-0.387673821	uninfected	uninfected	uninfected	uninfected	uninfected	uninfected	uninfected	w+
781	5.23671762	uninfected	uninfected	uninfected	uninfected	uninfected	uninfected	uninfected	uninfected	uninfected	4.556491836	uninfected	3.588748391	w+
782	8.411928615	uninfected	uninfected	uninfected	uninfected	4.401402299	uninfected	13.17898744	uninfected	uninfected	4.418392971	10.09784675	3.642929346	w-
783	uninfected	uninfected	uninfected	uninfected	uninfected	uninfected	uninfected	uninfected	uninfected	uninfected	uninfected	uninfected	uninfected	w+
784	9.05148889	10.6332974	uninfected	uninfected	uninfected	5.740962574	uninfected	uninfected	uninfected	uninfected	4.394533906	uninfected	4.175601231	w-
785	8.813779275	9.385587786	uninfected	uninfected	uninfected	4.703252959	uninfected	uninfected	uninfected	uninfected	4.996123301	uninfected	5.491007266	w+
786	uninfected	uninfected	uninfected	uninfected	uninfected	uninfected	7.565957662	uninfected	10.88023798	uninfected	3.976201116	uninfected	3.946546091	w+
787	10.16456739	uninfected	uninfected	uninfected	uninfected	uninfected	uninfected	uninfected	uninfected	uninfected	6.459718306	uninfected	6.066633257	w+
788	uninfected	uninfected	uninfected	uninfected	uninfected	6.816937194	uninfected	uninfected	uninfected	uninfected	uninfected	uninfected	uninfected	w+
789	uninfected	3.879306696	uninfected	uninfected	uninfected	uninfected	uninfected	uninfected	uninfected	uninfected	4.141836231	uninfected	3.858064186	w+
790	9.914834345	uninfected	uninfected	uninfected	uninfected	uninfected	uninfected	uninfected	uninfected	uninfected	5.064774811	uninfected	4.287690886	w+
791	8.87153036	uninfected	uninfected	uninfected	10.54194703	uninfected	uninfected	uninfected	uninfected	uninfected	5.283680146	uninfected	4.289370191	w+
792	8.20056623	uninfected	uninfected	uninfected	7.070982897	4.690039914	uninfected	uninfected	uninfected	uninfected	4.596897226	uninfected	4.285631711	w-
793	uninfected	uninfected	uninfected	uninfected	uninfected	uninfected	uninfected	11.45218057	11.4138946	uninfected	5.445204341	8.196946629	5.711988485	w+
794	9.068006305	9.259814816	uninfected	uninfected	uninfected	3.957479989	uninfected	10.43506513	uninfected	uninfected	4.226663351	7.427628199	4.366591646	w-
795	8.78996118	uninfected	uninfected	uninfected	uninfected	-1.620565136	uninfected	uninfected	uninfected	uninfected	4.480027676	uninfected	4.560937841	w-
796	uninfected	8.639076746	uninfected	uninfected	uninfected	4.746741919	9.730966787	uninfected	uninfected	uninfected	uninfected	uninfected	uninfected	w-
797	uninfected	uninfected	uninfected	8.228356571	uninfected	5.084684194	uninfected	uninfected	uninfected	9.866336631	uninfected	uninfected	uninfected	w+
798	7.02811113	uninfected	uninfected	7.755613351	uninfected	uninfected	uninfected	uninfected	uninfected	uninfected	4.648520876	uninfected	4.377064581	w-
799	uninfected	uninfected	uninfected	9.772735011	uninfected	uninfected	uninfected	uninfected	uninfected	uninfected	uninfected	uninfected	uninfected	w+
800	uninfected	uninfected	uninfected	uninfected	uninfected	0.558077484	uninfected	uninfected	uninfected	uninfected	uninfected	uninfected	uninfected	w+
801	uninfected	uninfected	uninfected	uninfected	uninfected	uninfected	uninfected	uninfected	uninfected	uninfected	2.447116426	uninfected	1.495261191	w+
802	9.205304925	3.817113436	uninfected	uninfected	uninfected	4.194778609	uninfected	11.87236375	uninfected	uninfected	2.617188061	8.353604799	3.025236166	w+
803	9.76343973	uninfected	uninfected	uninfected	uninfected	6.952913414	uninfected	uninfected	uninfected	uninfected	5.078238436	uninfected	5.174703981	w-
804	uninfected	uninfected	uninfected	uninfected	uninfected	3.680469834	uninfected	uninfected	uninfected	uninfected	2.742858836	uninfected	2.043291471	w+
805	uninfected	9.974856966	uninfected	uninfected	uninfected	4.762522139	7.992953287	uninfected	uninfected	uninfected	3.021448541	uninfected	2.435031776	w+
806	7.77191011	uninfected	uninfected	uninfected	uninfected	4.461383794	uninfected	uninfected	uninfected	uninfected	5.899148546	uninfected	6.193697962	w+
807	uninfected	uninfected	uninfected	uninfected	uninfected	uninfected	2.650623647	uninfected	uninfected	uninfected	uninfected	uninfected	uninfected	w-
808	uninfected	3.669105776	13.25172391	uninfected	uninfected	8.696770949	8.758260217	uninfected	uninfected	uninfected	uninfected	uninfected	uninfected	w+
809	uninfected	10.84150289	uninfected	uninfected	uninfected	6.539168064	7.469852122	11.0167532	uninfected	uninfected	3.988213636	7.550811794	3.422440101	w-
810	uninfected	uninfected	uninfected	uninfected	uninfected	3.721410804	uninfected	uninfected	11.46879065	uninfected	4.075070636	uninfected	4.473818511	w+
811	9.659163875	uninfected	uninfected	uninfected	uninfected	uninfected	uninfected	13.9262227	uninfected	uninfected	4.517683591	10.25606681	3.673946416	w+
812	4.947144145	uninfected	uninfected	uninfected	uninfected	4.736617829	uninfected	uninfected	12.1106357	uninfected	5.163605301	uninfected	5.119195976	w+
813	8.92292749	uninfected	uninfected	uninfected	uninfected	uninfected	uninfected	uninfected	uninfected	uninfected	4.164250556	uninfected	3.669935831	w-
814	uninfected	uninfected	uninfected	uninfected	uninfected	5.536682334	uninfected	uninfected	11.04787596	uninfected	3.635929326	uninfected	4.058341671	w+
815	uninfected	uninfected	uninfected	uninfected	uninfected	1.693541539	uninfected	uninfected	uninfected	uninfected	4.700588061	uninfected	4.499239226	w+
816	uninfected	uninfected	uninfected	uninfected	uninfected	4.290005619	uninfected	uninfected	uninfected	uninfected	-2.402593479	uninfected	-1.237717064	w+
817	uninfected	uninfected	uninfected	uninfected	8.120615277	uninfected	uninfected	uninfected	uninfected	uninfected	uninfected	uninfected	uninfected	w+
818	uninfected	3.430954571	uninfected	uninfected	uninfected	5.558619744	uninfected	uninfected	uninfected	uninfected	3.670399546	uninfected	3.874861071	w+
819	9.81297365	uninfected	uninfected	uninfected	uninfected	uninfected	uninfected	uninfected	uninfected	uninfected	5.166323306	uninfected	4.756486011	w+
820	9.767015055	uninfected	uninfected	uninfected	uninfected	4.956488739	uninfected	13.73407388	10.3321641	uninfected	2.835042901	10.09913337	3.044681926	w-
821	uninfected	uninfected	uninfected	uninfected	uninfected	4.547011579	uninfected	uninfected	11.62101648	uninfected	uninfected	uninfected	uninfected	w+
822	uninfected	uninfected	uninfected	uninfected	uninfected	4.867862829	uninfected	uninfected	10.78289327	uninfected	3.887199161	uninfected	4.109481046	w-
823	uninfected	10.70746912	uninfected	uninfected	uninfected	5.045134289	6.974628547	12.02271943	uninfected	uninfected	4.622228191	8.733087979	5.474463456	w+
824	8.29403139	uninfected	uninfected	uninfected	uninfected	4.583505074	6.886259072	uninfected	uninfected	uninfected	5.462356976	uninfected	4.886422994	w+
825	uninfected	uninfected	uninfected	uninfected	uninfected	uninfected	3.321068332	8.991525544	uninfected	10.92607608	2.022958746	5.186812314	2.400300441	w-
826	uninfected	uninfected	uninfected	uninfected	8.477409292	4.796466309	uninfected	uninfected	uninfected	uninfected	0.813997911	uninfected	1.041247476	w+
827	10.07940222	uninfected	uninfected	uninfected	11.04981888	6.168875899	uninfected	13.94646104	uninfected	uninfected	4.823929621	10.4298799	5.011741906	w-
828	uninfected	11.04745546	14.52304047	uninfected	uninfected	uninfected	8.207628732	uninfected	10.61363535	uninfected	uninfected	uninfected	uninfected	w+
829	9.17463491	uninfected	uninfected	uninfected	uninfected	uninfected	5.159116462	uninfected	uninfected	uninfected	4.888636726	uninfected	5.3795515	w+
830	uninfected	11.3254262	uninfected	uninfected	uninfected	uninfected	uninfected	9.430676509	uninfected	uninfected	3.122831291	6.448569169	2.799596206	w+
831	uninfected	uninfected	uninfected	uninfected	uninfected	4.394080864	uninfected	uninfected	uninfected	uninfected	3.074841446	uninfected	2.338035961	w+
832	uninfected	uninfected	uninfected	uninfected	uninfected	3.463462079	uninfected	uninfected	uninfected	uninfected	2.773551961	uninfected	2.713344076	w+
833	uninfected	uninfected	uninfected	uninfected	uninfected	9.190939183	uninfected	uninfected	uninfected	uninfected	uninfected	uninfected	uninfected	w+
834	uninfected	uninfected	uninfected	uninfected	10.33301461	7.491652378	5.135484043	12.889038	uninfected	uninfected	uninfected	8.925103118	uninfected	w+
835	uninfected	uninfected	uninfected	uninfected	13.25417992	8.812817693	uninfected	uninfected	uninfected	uninfected	3.851785363	uninfected	4.832829037	w-
836	11.38581379	uninfected	uninfected	uninfected	uninfected	8.320614553	uninfected	uninfected	uninfected	uninfected	3.456463333	uninfected	3.932061517	w+
837	uninfected	uninfected	4.457519268	uninfected	uninfected	7.979167673	3.983711388	uninfected	uninfected	uninfected	uninfected	uninfected	uninfected	w+
838	uninfected	uninfected	uninfected	uninfected	uninfected	9.198085443	uninfected	uninfected	uninfected	uninfected	5.623817263	uninfected	5.943195007	w-
839	uninfected	uninfected	uninfected	uninfected	uninfected	uninfected	uninfected	uninfected	uninfected	uninfected	uninfected	uninfected	uninfected	w+
840	uninfected	12.00339761	uninfected	9.127639826	uninfected	uninfected	10.22137203	uninfected	uninfected	uninfected	uninfected	uninfected	uninfected	w+
841	uninfected	uninfected	uninfected	uninfected	uninfected	0.722154284	uninfected	uninfected	uninfected	uninfected	uninfected	uninfected	uninfected	w+
842	uninfected	10.99768139	uninfected	uninfected	uninfected	uninfected	2.659496166	3.678963685	uninfected	4.21471242	0.067124748	uninfected	0.66332109	w+
843	12.23777968	12.93125561	uninfected	uninfected	4.429867451	6.714375429	7.489182446	14.21253791	uninfected	3.63994542	7.697903178	10.82714181	8.36447782	w+
844	uninfected	uninfected	uninfected	5.268571704	9.584474766	uninfected	uninfected	9.16714522	uninfected	uninfected	3.256757583	5.456889502	2.655441295	w+
845	9.667196115	uninfected	uninfected	7.165795219	uninfected	uninfected	uninfected	uninfected	uninfected	uninfected	6.405990492	uninfected	7.41850382	w+
846	uninfected	uninfected	uninfected	uninfected	uninfected	3.964302074	uninfected	uninfected	uninfected	uninfected	uninfected	uninfected	uninfected	w+
847	10.12477992	uninfected	uninfected	uninfected	9.216867686	5.301375664	3.539186991	14.49953814	uninfected	uninfected	5.765929303	10.80579816	5.814208275	w+
848	9.693980055	uninfected	uninfected	uninfected	uninfected	uninfected	uninfected	uninfected	11.33071138	uninfected	4.289753798	uninfected	4.3370028	w+
849	uninfected	uninfected	uninfected	uninfected	uninfected	uninfected	uninfected	uninfected	uninfected	uninfected	uninfected	uninfected	uninfected	w-
850	9.948691285	uninfected	uninfected	uninfected	uninfected	uninfected	uninfected	uninfected	uninfected	uninfected	5.113843888	uninfected	6.76187242	w-
851	uninfected	uninfected	uninfected	uninfected	uninfected	uninfected	2.505437946	uninfected	uninfected	uninfected	1.000398298	uninfected	2.14780122	w+
852	uninfected	uninfected	uninfected	uninfected	uninfected	uninfected	3.684162761	uninfected	11.78976759	uninfected	6.221418573	uninfected	5.802879685	w+
853	9.191327965	uninfected	uninfected	uninfected	13.18341573	8.467923709	uninfected	10.26608619	uninfected	uninfected	5.763981018	6.797277157	5.51937707	w+
854	uninfected	9.867901459	uninfected	uninfected	uninfected	4.461021279	uninfected	uninfected	uninfected	uninfected	6.112596548	uninfected	6.76277944	w+
855	uninfected	11.83550282	5.305638159	uninfected	uninfected	4.098622639	8.898048186	11.39678512	uninfected	uninfected	uninfected	7.993257387	uninfected	w-
856	uninfected	uninfected	uninfected	uninfected	uninfected	3.945600329	uninfected	uninfected	uninfected	uninfected	uninfected	uninfected	uninfected	w+
857	uninfected	uninfected	uninfected	uninfected	9.004378866	4.388886844	uninfected	uninfected	uninfected	uninfected	3.171560673	uninfected	4.418467115	w+
858	uninfected	uninfected	uninfected	uninfected	uninfected	3.471021739	uninfected	uninfected	uninfected	uninfected	3.591967278	uninfected	3.96033559	w+
859	uninfected	uninfected	uninfected	uninfected	uninfected	4.996077394	uninfected	uninfected	uninfected	uninfected	4.687451593	uninfected	5.087479035	w+
860	uninfected	uninfected	uninfected	uninfected	uninfected	3.516929444	uninfected	uninfected	uninfected	uninfected	4.577383803	uninfected	4.597550365	w-
861	uninfected	uninfected	uninfected	4.700465089	uninfected	-0.082873641	5.717697466	uninfected	uninfected	uninfected	uninfected	uninfected	uninfected	w+
862	uninfected	uninfected	uninfected	uninfected	uninfected	-0.014775801	uninfected	uninfected	uninfected	uninfected	uninfected	uninfected	uninfected	w+
863	uninfected	uninfected	uninfected	uninfected	uninfected	uninfected	uninfected	uninfected	uninfected	uninfected	uninfected	uninfected	uninfected	w+
864	uninfected	uninfected	uninfected	uninfected	8.326617976	4.711125954	uninfected	uninfected	uninfected	uninfected	3.376920893	uninfected	2.715996145	w+
865	uninfected	uninfected	uninfected	uninfected	8.951614025	4.936122004	uninfected	12.53428448	uninfected	uninfected	uninfected	7.745884311	uninfected	w+
866	9.821522184	uninfected	uninfected	uninfected	uninfected	uninfected	4.075636056	uninfected	uninfected	uninfected	5.045033167	uninfected	5.76402747	w+
867	uninfected	uninfected	uninfected	uninfected	uninfected	4.671884829	uninfected	uninfected	uninfected	uninfected	uninfected	uninfected	uninfected	w+
868	uninfected	uninfected	uninfected	uninfected	uninfected	6.025532899	uninfected	uninfected	uninfected	uninfected	3.273594067	uninfected	3.55620799	w-
869	uninfected	12.87520723	uninfected	uninfected	uninfected	3.158327049	12.61082706	uninfected	uninfected	uninfected	2.195830477	uninfected	3.97336989	w-
870	uninfected	uninfected	uninfected	uninfected	uninfected	3.851013359	uninfected	uninfected	uninfected	uninfected	3.918431637	uninfected	4.3217359	w-
871	uninfected	uninfected	uninfected	uninfected	uninfected	uninfected	uninfected	uninfected	uninfected	uninfected	5.155103812	uninfected	4.813077265	w+
872	uninfected	uninfected	uninfected	uninfected	uninfected	3.545268504	uninfected	uninfected	uninfected	uninfected	3.081939942	uninfected	4.077641895	w+
873	11.50823647	uninfected	uninfected	uninfected	8.400324235	5.784832214	uninfected	14.78299469	uninfected	uninfected	6.515461172	10.65649485	7.213317285	w+
874	uninfected	uninfected	uninfected	uninfected	uninfected	4.549653344	uninfected	uninfected	uninfected	uninfected	5.894842622	uninfected	5.670870465	w+
875	11.04886959	uninfected	uninfected	uninfected	uninfected	6.025465339	uninfected	5.323627815	uninfected	uninfected	4.829855667	uninfected	5.80452529	w+
876	uninfected	uninfected	uninfected	uninfected	uninfected	uninfected	uninfected	uninfected	uninfected	uninfected	uninfected	uninfected	uninfected	w+
877	uninfected	uninfected	uninfected	uninfected	uninfected	4.573394914	4.406632031	uninfected	uninfected	uninfected	4.582043782	uninfected	5.344042115	w+
878	uninfected	uninfected	uninfected	uninfected	uninfected	uninfected	uninfected	uninfected	uninfected	uninfected	6.082567192	uninfected	6.677812715	w+
879	uninfected	uninfected	uninfected	uninfected	uninfected	3.763536324	uninfected	uninfected	uninfected	uninfected	4.688775312	uninfected	4.491141725	w-
880	uninfected	uninfected	uninfected	uninfected	uninfected	4.615009029	uninfected	uninfected	uninfected	uninfected	uninfected	uninfected	uninfected	w+
881	uninfected	uninfected	uninfected	uninfected	uninfected	3.958494289	uninfected	uninfected	11.23949932	uninfected	3.150480367	uninfected	2.0817826	w+
882	10.89595135	uninfected	uninfected	uninfected	uninfected	3.372547099	uninfected	uninfected	uninfected	uninfected	7.156042617	uninfected	6.5885665	w+
883	uninfected	12.3972997	uninfected	12.37671472	14.03591155	9.020419524	9.498473611	uninfected	uninfected	uninfected	uninfected	uninfected	uninfected	w+
884	uninfected	12.32355691	14.77210374	uninfected	uninfected	4.486676734	10.02482261	uninfected	uninfected	uninfected	uninfected	uninfected	uninfected	w+
885	uninfected	uninfected	uninfected	uninfected	uninfected	3.742926239	uninfected	uninfected	uninfected	uninfected	3.701868457	uninfected	4.02248439	w+
886	11.22101803	uninfected	uninfected	uninfected	uninfected	uninfected	uninfected	uninfected	uninfected	uninfected	5.891612107	uninfected	5.74609969	w-
887	uninfected	12.66420915	uninfected	uninfected	uninfected	4.587328974	uninfected	uninfected	uninfected	uninfected	uninfected	uninfected	uninfected	w-
888	uninfected	uninfected	uninfected	uninfected	uninfected	uninfected	uninfected	uninfected	uninfected	uninfected	4.204106992	uninfected	6.384869455	w-
889	9.922169044	uninfected	uninfected	uninfected	uninfected	3.498764789	uninfected	uninfected	uninfected	uninfected	5.611518837	uninfected	4.71925845	w+
890	uninfected	uninfected	uninfected	11.18941526	uninfected	uninfected	3.266828296	uninfected	uninfected	uninfected	5.709130567	uninfected	6.4260411	w+
891	uninfected	12.82232671	uninfected	uninfected	uninfected	4.685446534	9.932717161	12.78360901	uninfected	uninfected	5.108276722	8.142235661	5.443295045	w-
892	10.10579396	uninfected	uninfected	uninfected	uninfected	4.082389704	uninfected	uninfected	10.58849774	uninfected	3.682629072	uninfected	3.968694335	w+
893	uninfected	uninfected	uninfected	uninfected	uninfected	uninfected	uninfected	uninfected	uninfected	uninfected	5.032664087	uninfected	5.71243186	w+
894	10.438555	uninfected	uninfected	uninfected	uninfected	uninfected	uninfected	uninfected	uninfected	uninfected	6.369958402	uninfected	6.223434135	w-
895	10.403326	uninfected	uninfected	9.791374413	10.19541377	uninfected	uninfected	uninfected	11.41699825	3.900514695	4.388508052	uninfected	4.581957235	w-
896	8.541000944	uninfected	uninfected	uninfected	uninfected	uninfected	uninfected	uninfected	uninfected	uninfected	2.913277877	uninfected	4.02745002	w+
897	uninfected	uninfected	uninfected	uninfected	uninfected	-0.751602606	uninfected	uninfected	uninfected	uninfected	uninfected	uninfected	uninfected	w+
898	uninfected	uninfected	uninfected	uninfected	uninfected	uninfected	uninfected	uninfected	uninfected	uninfected	2.577262747	uninfected	3.88334659	w+
899	uninfected	uninfected	uninfected	uninfected	uninfected	uninfected	uninfected	uninfected	uninfected	uninfected	uninfected	uninfected	uninfected	w+
900	uninfected	uninfected	uninfected	8.244435248	5.12746592	5.611973899	uninfected	uninfected	uninfected	uninfected	uninfected	uninfected	uninfected	w+
901	uninfected	uninfected	uninfected	uninfected	uninfected	4.143953309	uninfected	uninfected	uninfected	uninfected	5.576514607	uninfected	5.32877116	w+
902	uninfected	uninfected	uninfected	uninfected	uninfected	uninfected	uninfected	uninfected	uninfected	uninfected	uninfected	uninfected	uninfected	w+
903	10.53415192	11.55762785	uninfected	uninfected	uninfected	uninfected	4.212453646	uninfected	uninfected	uninfected	5.201340997	uninfected	5.32952167	w+
904	uninfected	7.324076973	uninfected	uninfected	uninfected	4.367196794	3.343220321	9.16535927	uninfected	7.370886825	4.434332022	5.089924491	4.125493345	w-
905	9.094459769	uninfected	uninfected	uninfected	uninfected	3.571055514	uninfected	uninfected	uninfected	uninfected	3.208236792	uninfected	3.175873065	w+
906	uninfected	4.068967378	uninfected	10.1157519	uninfected	uninfected	uninfected	uninfected	uninfected	uninfected	uninfected	uninfected	uninfected	w+
907	9.709755559	uninfected	uninfected	uninfected	uninfected	3.986351304	uninfected	uninfected	uninfected	uninfected	4.642014212	uninfected	3.914520135	w+
908	uninfected	uninfected	uninfected	uninfected	uninfected	4.123341544	uninfected	uninfected	uninfected	uninfected	4.914147542	uninfected	5.346355765	w+
909	uninfected	uninfected	uninfected	uninfected	uninfected	uninfected	uninfected	uninfected	uninfected	12.26690287	3.823129707	uninfected	3.03681777	w-
910	uninfected	2.788997168	4.553648658	uninfected	uninfected	uninfected	uninfected	uninfected	uninfected	uninfected	uninfected	uninfected	uninfected	w+
911	10.40776097	3.931236893	uninfected	uninfected	uninfected	3.484356714	uninfected	13.68251919	uninfected	uninfected	5.669114322	9.875648251	4.843448055	w-
912	uninfected	uninfected	uninfected	uninfected	uninfected	uninfected	uninfected	uninfected	uninfected	uninfected	3.707275067	uninfected	2.17507823	w-
913	uninfected	uninfected	uninfected	uninfected	uninfected	4.064113944	uninfected	9.06227642	10.99394596	uninfected	uninfected	5.347913041	uninfected	w+
914	uninfected	uninfected	uninfected	uninfected	9.133301915	4.717809894	uninfected	uninfected	uninfected	uninfected	uninfected	uninfected	uninfected	w-
915	uninfected	uninfected	uninfected	uninfected	uninfected	0.618333304	uninfected	uninfected	uninfected	uninfected	uninfected	uninfected	uninfected	w+
916	10.40544648	uninfected	uninfected	uninfected	uninfected	4.582042224	uninfected	uninfected	uninfected	uninfected	5.781453032	uninfected	5.233191555	w-
917	11.06764553	9.501121458	uninfected	uninfected	uninfected	4.544241279	uninfected	uninfected	uninfected	uninfected	7.085467467	uninfected	7.06249552	w+
918	uninfected	12.4589047	11.8391958	uninfected	uninfected	uninfected	uninfected	uninfected	uninfected	uninfected	3.967702922	uninfected	4.780866845	w+
919	uninfected	uninfected	uninfected	uninfected	uninfected	3.636880174	uninfected	9.73504265	uninfected	uninfected	uninfected	5.901273141	uninfected	w+
920	uninfected	5.222385688	5.099971058	uninfected	uninfected	2.305505509	10.62211246	uninfected	10.63906944	uninfected	4.528490767	uninfected	4.06174174	w+
921	9.079239469	12.06271539	13.80477826	uninfected	3.971327235	4.455835214	uninfected	14.25399769	11.91957073	uninfected	5.827029852	10.72256201	6.403650125	w+
922	10.44543156	uninfected	uninfected	uninfected	uninfected	5.722027309	uninfected	uninfected	uninfected	uninfected	6.108803277	uninfected	6.0646693	w+
923	uninfected	uninfected	uninfected	uninfected	uninfected	4.826689514	uninfected	6.22485199	uninfected	uninfected	3.693682652	uninfected	4.502038145	w+
924	uninfected	uninfected	uninfected	uninfected	uninfected	2.134071489	uninfected	uninfected	uninfected	uninfected	0.863101897	uninfected	1.87538157	w+
925	uninfected	uninfected	uninfected	uninfected	uninfected	4.758115714	uninfected	uninfected	uninfected	uninfected	uninfected	uninfected	uninfected	w-
926	11.15818428	uninfected	uninfected	uninfected	uninfected	uninfected	uninfected	uninfected	11.57874397	uninfected	6.188852207	uninfected	6.32246024	w+
927	uninfected	uninfected	uninfected	uninfected	uninfected	uninfected	uninfected	uninfected	uninfected	uninfected	uninfected	uninfected	uninfected	w+
928	uninfected	uninfected	uninfected	uninfected	uninfected	2.910914904	uninfected	uninfected	uninfected	uninfected	uninfected	uninfected	uninfected	w+
929	uninfected	uninfected	uninfected	uninfected	uninfected	uninfected	uninfected	uninfected	11.51211779	uninfected	3.678429474	uninfected	3.184540308	w+
930	uninfected	uninfected	uninfected	uninfected	uninfected	0.327498345	uninfected	uninfected	uninfected	uninfected	uninfected	uninfected	uninfected	w+
931	uninfected	uninfected	uninfected	uninfected	uninfected	4.955673735	uninfected	uninfected	uninfected	uninfected	2.295701659	uninfected	2.797709783	w+
932	uninfected	uninfected	uninfected	uninfected	uninfected	uninfected	uninfected	uninfected	9.99158449	uninfected	3.437333249	uninfected	3.537064383	w+
933	uninfected	uninfected	uninfected	uninfected	uninfected	4.895920355	uninfected	uninfected	uninfected	uninfected	3.922216709	uninfected	5.344753243	w+
934	7.443451382	uninfected	uninfected	uninfected	uninfected	uninfected	uninfected	11.98364562	uninfected	uninfected	5.074829464	10.47373906	5.473638588	w-
935	uninfected	uninfected	uninfected	uninfected	uninfected	5.92160666	uninfected	uninfected	uninfected	uninfected	uninfected	uninfected	uninfected	w+
936	6.589780157	uninfected	uninfected	uninfected	uninfected	uninfected	uninfected	uninfected	uninfected	uninfected	5.336426379	uninfected	5.136364263	w+
937	uninfected	uninfected	uninfected	uninfected	uninfected	6.581490642	uninfected	uninfected	uninfected	uninfected	uninfected	uninfected	uninfected	w-
938	uninfected	uninfected	15.34062159	uninfected	uninfected	5.561490642	uninfected	uninfected	uninfected	uninfected	uninfected	uninfected	uninfected	w+
939	uninfected	uninfected	uninfected	uninfected	uninfected	4.301490642	uninfected	uninfected	uninfected	uninfected	uninfected	uninfected	uninfected	w+
940	uninfected	uninfected	uninfected	uninfected	uninfected	2.381490642	uninfected	uninfected	uninfected	uninfected	uninfected	uninfected	uninfected	w+
941	uninfected	uninfected	uninfected	uninfected	uninfected	2.411490642	uninfected	uninfected	uninfected	uninfected	uninfected	uninfected	uninfected	w-
942	uninfected	uninfected	uninfected	uninfected	uninfected	2.151490642	uninfected	uninfected	uninfected	uninfected	uninfected	uninfected	uninfected	w-
943	uninfected	uninfected	uninfected	uninfected	uninfected	3.921490642	uninfected	uninfected	uninfected	uninfected	uninfected	uninfected	uninfected	w-
944	uninfected	uninfected	uninfected	uninfected	uninfected	3.691490642	uninfected	uninfected	uninfected	uninfected	uninfected	uninfected	uninfected	w-
945	10.62168226	11.40641344	uninfected	uninfected	uninfected	5.656483017	uninfected	uninfected	uninfected	uninfected	4.594133097	uninfected	5.992337751	w-
946	uninfected	uninfected	uninfected	uninfected	10.12519922	5.483836992	uninfected	uninfected	9.908439382	uninfected	4.391954452	uninfected	6.073006506	w-
947	uninfected	9.129984226	uninfected	uninfected	4.331416031	4.990053802	uninfected	uninfected	uninfected	uninfected	4.144603752	uninfected	4.738136166	w-
948	uninfected	uninfected	uninfected	3.769146645	uninfected	uninfected	uninfected	uninfected	uninfected	uninfected	2.773984322	uninfected	1.883401136	w+
949	uninfected	uninfected	uninfected	uninfected	9.962898231	1.521536002	uninfected	10.21892162	uninfected	uninfected	uninfected	5.719680193	uninfected	w+
950	uninfected	uninfected	uninfected	uninfected	uninfected	-0.068035223	uninfected	uninfected	uninfected	uninfected	1.680793447	uninfected	2.385885721	w+
951	uninfected	uninfected	uninfected	uninfected	uninfected	2.180731447	uninfected	uninfected	uninfected	uninfected	0.147609737	uninfected	1.336503861	w+
952	uninfected	uninfected	uninfected	uninfected	uninfected	5.761684512	uninfected	uninfected	uninfected	uninfected	2.855831022	uninfected	3.869724946	w+
953	uninfected	4.143058174	uninfected	uninfected	uninfected	4.993127751	uninfected	uninfected	uninfected	uninfected	uninfected	uninfected	uninfected	w+
954	uninfected	uninfected	uninfected	uninfected	uninfected	4.977034576	uninfected	uninfected	10.74930428	uninfected	uninfected	uninfected	uninfected	w+
955	uninfected	6.452082339	9.404259041	uninfected	uninfected	uninfected	uninfected	uninfected	10.99715119	uninfected	3.463339896	uninfected	2.90001768	w+
956	uninfected	uninfected	uninfected	uninfected	uninfected	uninfected	uninfected	uninfected	uninfected	uninfected	uninfected	uninfected	uninfected	w+
957	uninfected	uninfected	uninfected	uninfected	uninfected	5.005603336	uninfected	uninfected	uninfected	uninfected	uninfected	uninfected	uninfected	w+
958	uninfected	uninfected	uninfected	uninfected	uninfected	uninfected	uninfected	uninfected	uninfected	12.28462392	uninfected	uninfected	uninfected	w+
959	uninfected	uninfected	5.222445651	11.94418169	uninfected	10.04278409	3.357083891	uninfected	15.64736046	6.899878011	6.009140906	uninfected	6.54175356	w+
960	10.02870682	uninfected	uninfected	uninfected	4.50486981	uninfected	uninfected	uninfected	uninfected	uninfected	3.877559561	uninfected	4.712208495	w+
961	uninfected	uninfected	uninfected	uninfected	uninfected	4.224169281	uninfected	8.321554901	uninfected	uninfected	3.509828851	4.741858071	4.694708005	w+
962	uninfected	uninfected	uninfected	uninfected	uninfected	-1.567295184	6.318255921	uninfected	uninfected	uninfected	4.319428306	uninfected	5.65481252	w-
963	9.835001377	uninfected	uninfected	uninfected	uninfected	3.269802136	uninfected	uninfected	uninfected	4.081453861	4.542538656	uninfected	4.50700841	w+
964	10.12967129	4.794402474	13.71427179	uninfected	uninfected	3.064472051	6.968418766	uninfected	uninfected	uninfected	4.882617961	uninfected	4.579762325	w-
965	9.879650007	uninfected	uninfected	6.492577949	uninfected	uninfected	uninfected	uninfected	10.24806576	uninfected	4.133001416	uninfected	4.64099497	w-
966	uninfected	2.330691729	6.232022221	4.776998539	uninfected	uninfected	uninfected	uninfected	uninfected	uninfected	4.921293926	uninfected	5.18076376	w+
967	10.04504899	uninfected	uninfected	uninfected	uninfected	5.079849746	uninfected	uninfected	uninfected	uninfected	5.451040546	uninfected	8.063429964	w-
968	9.096371692	uninfected	uninfected	uninfected	uninfected	uninfected	uninfected	uninfected	uninfected	uninfected	2.655769021	uninfected	3.872928135	w+
969	9.206668822	9.201400004	uninfected	10.15288896	uninfected	5.741469581	2.599842106	uninfected	uninfected	uninfected	4.633963941	uninfected	4.380201545	w+
970	8.711353077	uninfected	uninfected	uninfected	4.987516065	uninfected	uninfected	uninfected	uninfected	uninfected	-1.413987754	uninfected	-0.49967841	w+
971	uninfected	uninfected	uninfected	uninfected	uninfected	4.746717651	uninfected	uninfected	uninfected	uninfected	4.546765491	uninfected	4.287835135	w+
972	uninfected	10.36457677	uninfected	uninfected	uninfected	4.434646346	3.244072111	10.53203197	uninfected	uninfected	4.000369546	7.535037776	3.92657121	w-
973	uninfected	6.090825129	uninfected	uninfected	uninfected	3.490894706	uninfected	10.38828033	uninfected	12.14054196	2.785283446	6.484891556	4.11712953	w-
974	uninfected	uninfected	uninfected	uninfected	uninfected	4.646913001	uninfected	uninfected	uninfected	uninfected	4.484179701	uninfected	8.940995271	w+
975	uninfected	9.203304564	uninfected	uninfected	uninfected	5.633374141	7.413762816	uninfected	uninfected	uninfected	3.814154711	uninfected	3.775623255	w+
976	10.03550686	uninfected	uninfected	uninfected	uninfected	3.170307621	uninfected	13.86769324	10.43855472	uninfected	4.934388401	9.813910031	4.651074495	w+
977	uninfected	uninfected	uninfected	10.49864629	uninfected	4.909417386	uninfected	uninfected	uninfected	uninfected	1.157804696	uninfected	1.61546712	w+
979	uninfected	uninfected	uninfected	uninfected	uninfected	uninfected	uninfected	10.89006354	uninfected	uninfected	2.121099481	6.545677461	3.170518735	w+
980	uninfected	uninfected	uninfected	uninfected	uninfected	uninfected	uninfected	uninfected	10.37276219	uninfected	4.891448756	uninfected	5.35711252	w-
981	11.64641179	10.58114297	uninfected	10.19653494	uninfected	3.281212546	10.29294697	12.67859817	uninfected	uninfected	3.548410886	9.369936726	3.15992101	w+
982	8.829700207	uninfected	uninfected	uninfected	uninfected	4.664500966	uninfected	13.36188659	uninfected	uninfected	3.975580156	9.049448216	3.90246561	w-
983	10.05145169	uninfected	uninfected	uninfected	11.42761467	uninfected	uninfected	12.78363807	10.22823956	uninfected	5.161358656	8.616034596	5.48770967	w+
984	uninfected	uninfected	uninfected	uninfected	8.94593617	-1.095426059	uninfected	uninfected	uninfected	uninfected	uninfected	uninfected	uninfected	w+
985	uninfected	uninfected	uninfected	uninfected	uninfected	uninfected	uninfected	uninfected	uninfected	uninfected	-1.277870504	uninfected	0.31733465	w+
986	10.74196267	uninfected	uninfected	uninfected	uninfected	uninfected	uninfected	14.47414905	12.36843163	uninfected	2.365450716	10.1731788	3.61147566	w-
987	10.35664082	uninfected	uninfected	uninfected	uninfected	3.591441581	uninfected	uninfected	uninfected	uninfected	5.127755181	uninfected	5.783552985	w+
988	uninfected	4.537402964	uninfected	uninfected	uninfected	uninfected	uninfected	uninfected	uninfected	uninfected	4.051934601	uninfected	4.647177905	w+
989	10.50317299	uninfected	uninfected	uninfected	uninfected	uninfected	uninfected	uninfected	uninfected	uninfected	1.724528631	uninfected	1.681712315	w+
990	uninfected	uninfected	uninfected	10.4870603	uninfected	5.036366506	uninfected	uninfected	uninfected	5.833875621	uninfected	uninfected	uninfected	w-
991	uninfected	11.56596398	uninfected	uninfected	uninfected	uninfected	7.480921596	uninfected	uninfected	uninfected	3.427587681	uninfected	4.748880405	w+
992	uninfected	uninfected	uninfected	7.492991764	uninfected	uninfected	uninfected	uninfected	uninfected	uninfected	uninfected	uninfected	uninfected	w+
993	uninfected	uninfected	uninfected	uninfected	uninfected	3.487541241	uninfected	uninfected	uninfected	uninfected	uninfected	uninfected	-3.098738235	w+
994	uninfected	uninfected	uninfected	uninfected	uninfected	4.831719711	uninfected	uninfected	uninfected	uninfected	uninfected	uninfected	uninfected	w-
995	uninfected	uninfected	uninfected	uninfected	uninfected	3.643486106	uninfected	uninfected	uninfected	uninfected	-2.263432454	uninfected	-0.15570841	w+
996	uninfected	uninfected	uninfected	10.41536691	uninfected	uninfected	uninfected	11.89376002	11.04369178	uninfected	4.667240571	10.98737023	5.010491655	w-
997	uninfected	10.29693871	uninfected	uninfected	uninfected	uninfected	uninfected	uninfected	uninfected	uninfected	uninfected	uninfected	uninfected	w+
998	10.27504017	11.07977135	14.0738651	uninfected	uninfected	6.009840931	9.248413656	12.90722655	uninfected	uninfected	3.851119931	9.199190341	5.717606325	w+
999	uninfected	uninfected	6.677070896	uninfected	uninfected	5.328908431	5.348898616	uninfected	11.00167633	uninfected	4.563066531	uninfected	5.009226705	w+
1000	uninfected	uninfected	uninfected	uninfected	uninfected	uninfected	uninfected	uninfected	uninfected	uninfected	uninfected	uninfected	uninfected	w+
1001	uninfected	uninfected	uninfected	uninfected	uninfected	6.079956291	uninfected	uninfected	uninfected	uninfected	uninfected	uninfected	uninfected	w+
1002	10.56471974	8.699450919	5.856903471	uninfected	uninfected	4.099520496	4.230181541	12.49690612	uninfected	uninfected	3.311348126	9.624115416	4.91148664	w+
1003	uninfected	uninfected	uninfected	uninfected	uninfected	uninfected	uninfected	uninfected	9.538776171	uninfected	uninfected	uninfected	-1.481667615	w+
1004	8.873784262	uninfected	uninfected	uninfected	uninfected	uninfected	uninfected	uninfected	11.50488693	uninfected	0.183363551	uninfected	2.231064275	w+
1005	uninfected	uninfected	uninfected	uninfected	uninfected	uninfected	uninfected	uninfected	uninfected	uninfected	uninfected	uninfected	uninfected	w+
1006	uninfected	2.298358734	uninfected	uninfected	uninfected	uninfected	uninfected	uninfected	uninfected	uninfected	4.649432421	uninfected	5.149732685	w+
1007	uninfected	7.591592874	uninfected	uninfected	uninfected	1.931662451	5.098837776	12.12904807	uninfected	uninfected	4.093647251	8.354687241	6.1788331	w+
1008	uninfected	uninfected	uninfected	uninfected	uninfected	4.330460706	uninfected	uninfected	uninfected	uninfected	0.669340266	uninfected	2.72561262	w-
1009	uninfected	uninfected	uninfected	uninfected	9.413556905	4.372194676	uninfected	uninfected	uninfected	uninfected	-0.022181154	uninfected	0.73053285	w+
1010	uninfected	10.67070653	14.64952043	uninfected	3.662138335	5.120776106	uninfected	12.81816173	uninfected	uninfected	uninfected	9.231312346	uninfected	w-
1011	uninfected	9.784061824	uninfected	uninfected	uninfected	7.564131401	7.915393336	uninfected	uninfected	uninfected	4.130978411	uninfected	4.890807775	w-
1012	11.18885697	uninfected	uninfected	uninfected	uninfected	uninfected	uninfected	uninfected	uninfected	uninfected	3.911668296	uninfected	4.63106569	w-
1013	uninfected	7.359095999	11.48323781	7.325292259	uninfected	uninfected	7.262825961	uninfected	uninfected	uninfected	3.688026746	uninfected	4.71309869	w-
1014	9.955038192	uninfected	uninfected	uninfected	uninfected	4.089838951	uninfected	uninfected	uninfected	uninfected	3.844514791	uninfected	3.897312905	w+
1015	11.29548428	uninfected	uninfected	uninfected	uninfected	1.730285041	uninfected	uninfected	uninfected	10.95881681	5.724543321	uninfected	6.443217825	w+
1016	uninfected	uninfected	uninfected	uninfected	uninfected	2.730189786	uninfected	uninfected	10.69223992	uninfected	uninfected	uninfected	uninfected	w+
1017	5.871895281	uninfected	uninfected	uninfected	uninfected	uninfected	uninfected	uninfected	uninfected	uninfected	4.453067943	uninfected	4.584828227	w-
1018	7.864415956	uninfected	uninfected	uninfected	uninfected	5.360907184	uninfected	12.00461019	9.140906989	uninfected	4.195342188	9.64164462	3.324405482	w-
1019	7.460479801	10.16153243	12.02996659	uninfected	3.514687354	6.456971029	uninfected	11.90067404	uninfected	uninfected	5.556880163	10.71586628	4.843339777	w-
1020	uninfected	uninfected	uninfected	uninfected	uninfected	4.596340649	uninfected	uninfected	uninfected	uninfected	1.684697353	uninfected	1.307585607	w+
